# Supplementary material for: An Ultrasensitive Spatial Tissue Proteomics Workflow Exceeding 100 Proteomes Per Day
Source: Mol Cell Proteomics. 2025 Dec 17;25(1):101489. doi: 10.1016/j.mcpro.2025.101489 (PMC12828817; doi:10.1016/j.mcpro.2025.101489)
Supplement: Supplementary Tables [file mmc2.xlsx]

## Sheet: Info
Supplementary Tables
Supplementary Table 1:	pyDIAid method windows (methods, Fig 2)
Supplementary Table 2:	GOBP annotations refering to Fig 1H
Supplementary Table 3:	ANOVA analysis refering to Fig 3E. Log2-transformed, column-median normalized, imputed
Supplementary Table 4:	Most variable proteins in HNSCC cancer compartment refering to Fig 3G. Log2-transformed, column-median normalitzed
Supplementary Table 5: LC-MS data overview	Experimental Design of all samples: Sample ID with annotations to organism, tissue type and size, LC & MS method

## Sheet: 1 - pyDIAid method windows
#MS Type	Cycle Id	Start IM [1/K0]	End IM [1/K0]	Start Mass [m/z]	End Mass [m/z]	CE [eV]
MS1	0	-	-	-	-	-
PASEF	1	0.97	1.45	722.28	767.38	-
PASEF	1	0.84	0.97	557.33	587.32	-
PASEF	1	0.64	0.84	400	434.58	-
PASEF	2	0.99	1.45	766.38	818.9	-
PASEF	2	0.89	0.99	586.32	617.81	-
PASEF	2	0.64	0.89	433.58	470.59	-
PASEF	3	1.01	1.45	817.9	882.96	-
PASEF	3	0.905	1.01	616.81	650.32	-
PASEF	3	0.64	0.905	469.59	501.26	-
PASEF	4	1.045	1.45	881.96	956.47	-
PASEF	4	0.925	1.045	649.32	684.39	-
PASEF	4	0.64	0.925	500.26	529.81	-
PASEF	5	1.11	1.45	955.47	1000	-
PASEF	5	0.955	1.11	683.39	723.28	-
PASEF	5	0.64	0.955	528.81	558.33	-

## Sheet: 2A - GOBP Annotations
Type	Count whole proteome	Percentage of total whole proteome	Count 20 spd 100k t-cell	Percentage of total 20 spd 100k t-cell	Name	ratio
GOBP name	1779	8.64	1026	13.04	immune system process	0.576728
GOBP name	1233	5.99	734	9.33	regulation of immune system process	0.595296
GOBP name	1166	5.66	653	8.3	immune response	0.560034
GOBP name	782	3.8	497	6.32	innate immune response	0.63555
GOBP name	736	3.57	475	6.04	positive regulation of immune system process	0.64538
GOBP name	707	3.43	469	5.96	regulation of immune response	0.663366
GOBP name	497	2.41	350	4.45	positive regulation of immune response	0.704225
GOBP name	389	1.89	217	2.76	regulation of immune effector process	0.557841
GOBP name	387	1.88	301	3.83	activation of immune response	0.777778
GOBP name	356	1.73	259	3.29	regulation of innate immune response	0.727528
GOBP name	354	1.72	230	2.92	immune effector process	0.649718
GOBP name	342	1.66	265	3.37	immune response-regulating signaling pathway	0.774854
GOBP name	333	1.62	258	3.28	immune response-activating signal transduction	0.774775
GOBP name	276	1.34	211	2.68	positive regulation of innate immune response	0.764493
GOBP name	242	1.18	191	2.43	activation of innate immune response	0.789256
GOBP name	241	1.17	131	1.66	negative regulation of immune system process	0.543568
GOBP name	235	1.14	185	2.35	innate immune response-activating signal transduction	0.787234
GOBP name	231	1.12	187	2.38	immune response-regulating cell surface receptor signaling pathway	0.809524
GOBP name	224	1.09	181	2.3	immune response-activating cell surface receptor signaling pathway	0.808036
GOBP name	148	0.72	73	0.93	positive regulation of immune effector process	0.493243
GOBP name	143	0.69	81	1.03	humoral immune response	0.566434
GOBP name	134	0.65	70	0.89	regulation of adaptive immune response	0.522388
GOBP name	125	0.61	62	0.79	regulation of adaptive immune response based on somatic recombination of immune receptors built from immunoglobulin superfamily domains	0.496
GOBP name	121	0.59	103	1.31	innate immune response activating cell surface receptor signaling pathway	0.85124
GOBP name	109	0.53	63	0.8	cell activation involved in immune response	0.577982
GOBP name	108	0.52	62	0.79	leukocyte activation involved in immune response	0.574074
GOBP name	98	0.48	53	0.67	adaptive immune response	0.540816
GOBP name	87	0.42	47	0.6	regulation of production of molecular mediator of immune response	0.54023
GOBP name	79	0.38	43	0.55	negative regulation of immune response	0.544304
GOBP name	79	0.38	42	0.53	negative regulation of immune effector process	0.531646
GOBP name	78	0.38	42	0.53	lymphocyte activation involved in immune response	0.538462
GOBP name	77	0.37	36	0.46	positive regulation of adaptive immune response	0.467532
GOBP name	74	0.36	33	0.42	positive regulation of adaptive immune response based on somatic recombination of immune receptors built from immunoglobulin superfamily domains	0.445946
WikiPathway	68	0.33	40	0.51	WP_SARSCOV2_INNATE_IMMUNITY_EVASION_AND_CELLSPECIFIC_IMMUNE_RESPONSE	0.588235
GOBP name	58	0.28	37	0.47	adaptive immune response based on somatic recombination of immune receptors built from immunoglobulin superfamily domains	0.637931
GOBP name	52	0.25	26	0.33	regulation of cytokine production involved in immune response	0.5
GOBP name	47	0.23	32	0.41	regulation of humoral immune response	0.680851
GOBP name	45	0.22	17	0.22	T cell activation involved in immune response	0.377778
GOBP name	41	0.2	30	0.38	somatic diversification of immune receptors	0.731707
GOBP name	41	0.2	23	0.29	regulation of immunoglobulin mediated immune response	0.560976
WikiPathway	39	0.19	28	0.36	WP_MIRNA_ROLE_IN_IMMUNE_RESPONSE_IN_SEPSIS	0.717949
WikiPathway	39	0.19	8	0.1	WP_IMMUNE_INFILTRATION_IN_PANCREATIC_CANCER	0.205128
GOBP name	35	0.17	26	0.33	somatic diversification of immune receptors via germline recombination within a single locus	0.742857
GOBP name	34	0.17	17	0.22	positive regulation of production of molecular mediator of immune response	0.5
GOBP name	32	0.16	23	0.29	B cell activation involved in immune response	0.71875
GOBP name	31	0.15	22	0.28	myeloid cell activation involved in immune response	0.709677
WikiPathway	30	0.15	16	0.2	WP_INTERACTIONS_BETWEEN_IMMUNE_CELLS_AND_MICRORNAS_IN_TUMOR_MICROENVIRONMENT	0.533333
WikiPathway	29	0.14	20	0.25	WP_MITOCHONDRIAL_IMMUNE_RESPONSE_TO_SARSCOV2	0.689655
GOBP name	27	0.13	17	0.22	negative regulation of innate immune response	0.62963
GOBP name	26	0.13	13	0.17	positive regulation of cytokine production involved in immune response	0.5
GOBP name	26	0.13	9	0.11	organ or tissue specific immune response	0.346154
WikiPathway	25	0.12	20	0.25	WP_IMMUNE_RESPONSE_TO_TUBERCULOSIS	0.8
GOBP name	25	0.12	6	0.08	regulation of type 2 immune response	0.24
GOBP name	24	0.12	9	0.11	mucosal immune response	0.375
GOBP name	22	0.11	6	0.08	natural killer cell activation involved in immune response	0.272727
GOBP name	21	0.1	11	0.14	negative regulation of adaptive immune response	0.52381
GOBP name	21	0.1	7	0.09	production of molecular mediator of immune response	0.333333
GOBP name	20	0.1	13	0.17	regulation of mast cell activation involved in immune response	0.65
GOBP name	20	0.1	5	0.06	regulation of T-helper 1 type immune response	0.25
GOBP name	19	0.09	8	0.1	innate immune response in mucosa	0.421053
GOBP name	18	0.09	12	0.15	immunoglobulin mediated immune response	0.666667
GOBP name	18	0.09	8	0.1	negative regulation of adaptive immune response based on somatic recombination of immune receptors built from immunoglobulin superfamily domains	0.444444
GOBP name	17	0.08	12	0.15	somatic diversification of immunoglobulins involved in immune response	0.705882
GOBP name	17	0.08	12	0.15	somatic recombination of immunoglobulin genes involved in immune response	0.705882
GOBP name	15	0.07	8	0.1	T cell differentiation involved in immune response	0.533333
GOBP name	15	0.07	8	0.1	alpha-beta T cell activation involved in immune response	0.533333
GOBP name	15	0.07	8	0.1	alpha-beta T cell differentiation involved in immune response	0.533333
Reactome pathway	14	0.07	9	0.11	Regulation of innate immune responses to cytosolic DNA	0.642857
GOBP name	14	0.07	7	0.09	positive regulation of humoral immune response	0.5
WikiPathway	13	0.06	12	0.15	WP_PATHWAYS_OF_NUCLEIC_ACID_METABOLISM_AND_INNATE_IMMUNE_SENSING	0.923077
GOBP name	13	0.06	7	0.09	CD4-positive, alpha-beta T cell differentiation involved in immune response	0.538462
GOBP name	13	0.06	7	0.09	positive regulation of immunoglobulin mediated immune response	0.538462
GOBP name	13	0.06	7	0.09	negative regulation of production of molecular mediator of immune response	0.538462
GOBP name	13	0.06	7	0.09	negative regulation of cytokine production involved in immune response	0.538462
GOBP name	13	0.06	6	0.08	regulation of humoral immune response mediated by circulating immunoglobulin	0.461538
WikiPathway	13	0.06	4	0.05	WP_CONTROL_OF_IMMUNE_TOLERANCE_BY_VASOACTIVE_INTESTINAL_PEPTIDE	0.307692
GOBP name	12	0.06	8	0.1	somatic diversification of immune receptors via somatic mutation	0.666667
GOBP name	12	0.06	7	0.09	mast cell activation involved in immune response	0.583333
GOBP name	12	0.06	7	0.09	negative regulation of humoral immune response	0.583333
GOBP name	11	0.05	7	0.09	positive regulation of myeloid leukocyte cytokine production involved in immune response	0.636364
GOBP name	11	0.05	6	0.08	T-helper 1 type immune response	0.545455
GOBP name	11	0.05	4	0.05	regulation of cytokine secretion involved in immune response	0.363636
GOBP name	11	0.05	3	0.04	cytokine production involved in immune response	0.272727
GOBP name	9	0.04	9	0.11	neutrophil activation involved in immune response	1
GOBP name	9	0.04	8	0.1	mature B cell differentiation involved in immune response	0.888889
GOBP name	9	0.04	6	0.08	regulation of immune response to tumor cell	0.666667
GOBP name	9	0.04	6	0.08	positive regulation of immune response to tumor cell	0.666667
GOBP name	9	0.04	4	0.05	positive regulation of mast cell activation involved in immune response	0.444444
GOBP name	9	0.04	3	0.04	immunoglobulin production involved in immunoglobulin mediated immune response	0.333333
GOBP name	8	0.04	5	0.06	macrophage activation involved in immune response	0.625
GOBP name	8	0.04	3	0.04	humoral immune response mediated by circulating immunoglobulin	0.375
GOBP name	8	0.04	3	0.04	regulation of T-helper 17 type immune response	0.375
GOBP name	8	0.04	1	0.01	positive regulation of T-helper 1 type immune response	0.125
WikiPathway	7	0.03	6	0.08	WP_SARSCOV2_B117_VARIANT_ANTAGONISES_INNATE_IMMUNE_ACTIVATION	0.857143
GOBP name	7	0.03	3	0.04	positive regulation of humoral immune response mediated by circulating immunoglobulin	0.428571
GOBP name	6	0.03	4	0.05	immune response-inhibiting signal transduction	0.666667
GOBP name	6	0.03	4	0.05	regulation of natural killer cell mediated immune response to tumor cell	0.666667
GOBP name	6	0.03	4	0.05	positive regulation of natural killer cell mediated immune response to tumor cell	0.666667
GOBP name	6	0.03	3	0.04	negative regulation of cytokine secretion involved in immune response	0.5
GOBP name	6	0.03	2	0.03	T cell proliferation involved in immune response	0.333333
GOBP name	6	0.03	2	0.03	positive regulation of T-helper 17 type immune response	0.333333
GOBP name	5	0.02	5	0.06	response to host immune response	1
GOBP name	5	0.02	5	0.06	response to immune response of other organism involved in symbiotic interaction	1
Reactome pathway	5	0.02	5	0.06	STING mediated induction of host immune responses	1
Reactome pathway	5	0.02	4	0.05	RUNX3 Regulates Immune Response and Cell Migration	0.8
GOBP name	5	0.02	4	0.05	immune response-inhibiting cell surface receptor signaling pathway	0.8
GOBP name	5	0.02	3	0.04	positive regulation of type 2 immune response	0.6
GOBP name	5	0.02	3	0.04	negative regulation of mast cell activation involved in immune response	0.6
GOBP name	5	0.02	3	0.04	B cell proliferation involved in immune response	0.6
GOBP name	5	0.02	2	0.03	type 2 immune response	0.4
GOBP name	5	0.02	1	0.01	negative regulation of type 2 immune response	0.2

## Sheet: 2B - GOBP Annotations Immune
Type	Count whole proteome	Percentage of total whole proteome	Count 20 spd 100k t-cell	Percentage of total 20 spd 100k t-cell	Name	ratio
GOBP name	13606	66.08	6151	78.18	cellular process	0.45208
GOBP name	10224	49.65	4354	55.34	biological regulation	0.425861
GOBP name	9721	47.21	4156	52.82	regulation of biological process	0.427528
GOBP name	9185	44.61	3883	49.35	regulation of cellular process	0.422754
GOBP name	8668	42.1	4525	57.51	metabolic process	0.522035
GOBP name	7835	38.05	4128	52.47	cellular metabolic process	0.526867
GOBP name	7723	37.51	4027	51.18	primary metabolic process	0.521429
GOBP name	6858	33.31	2963	37.66	response to stimulus	0.43205
GOBP name	6442	31.29	3401	43.23	macromolecule metabolic process	0.527942
GOBP name	6008	29.18	3186	40.49	cellular macromolecule metabolic process	0.530293
GOBP name	5793	28.13	2656	33.76	regulation of metabolic process	0.458484
GOBP name	5420	26.32	2325	29.55	cellular response to stimulus	0.428967
GOBP name	5187	25.19	2329	29.6	regulation of cellular metabolic process	0.449007
GOBP name	5059	24.57	2264	28.77	regulation of primary metabolic process	0.447519
GOBP name	4847	23.54	2200	27.96	regulation of macromolecule metabolic process	0.453889
GOBP name	4646	22.56	2461	31.28	nitrogen compound metabolic process	0.529703
GOBP name	4563	22.16	2608	33.15	cellular component organization or biogenesis	0.571554
GOBP name	4531	22	1823	23.17	developmental process	0.402339
GOBP name	4526	21.98	2576	32.74	cellular component organization	0.569156
GOBP name	4433	21.53	2372	30.15	cellular nitrogen compound metabolic process	0.535078
GOBP name	4321	20.98	1741	22.13	signal transduction	0.402916
GOBP name	4250	20.64	2082	26.46	positive regulation of biological process	0.489882
GOBP name	3981	19.33	1708	21.71	regulation of nitrogen compound metabolic process	0.429038
GOBP name	3950	19.18	2120	26.94	nucleobase-containing compound metabolic process	0.536709
GOBP name	3933	19.1	1973	25.08	biosynthetic process	0.501653
GOBP name	3903	18.95	1657	21.06	regulation of nucleobase-containing compound metabolic process	0.424545
GOBP name	3842	18.66	1694	21.53	regulation of gene expression	0.440916
GOBP name	3832	18.61	1605	20.4	regulation of biosynthetic process	0.418841
GOBP name	3795	18.43	1913	24.31	cellular biosynthetic process	0.504084
GOBP name	3788	18.4	1832	23.28	positive regulation of cellular process	0.483633
GOBP name	3787	18.39	1588	20.18	regulation of cellular biosynthetic process	0.419329
GOBP name	3702	17.98	1785	22.69	negative regulation of biological process	0.482172
GOBP name	3676	17.85	2175	27.64	cellular component organization or biogenesis at cellular level	0.591676
GOBP name	3639	17.67	2143	27.24	cellular component organization at cellular level	0.588898
GOBP name	3576	17.37	1897	24.11	nucleic acid metabolic process	0.530481
GOBP name	3552	17.25	1511	19.2	regulation of macromolecule biosynthetic process	0.425394
GOBP name	3472	16.86	1480	18.81	regulation of cellular macromolecule biosynthetic process	0.426267
GOBP name	3448	16.75	1724	21.91	establishment of localization	0.5
GOBP name	3361	16.32	1609	20.45	negative regulation of cellular process	0.478727
GOBP name	3349	16.26	1663	21.14	transport	0.496566
GOBP name	3328	16.16	1460	18.56	response to chemical stimulus	0.438702
GOBP name	3310	16.07	1384	17.59	regulation of RNA metabolic process	0.418127
GOBP name	3249	15.78	1885	23.96	protein metabolic process	0.580179
GOBP name	3172	15.4	1290	16.4	regulation of transcription, DNA-dependent	0.406683
GOBP name	3168	15.39	1055	13.41	multicellular organismal process	0.333018
GOBP name	3056	14.84	1618	20.56	RNA metabolic process	0.52945
GOBP name	2861	13.89	1693	21.52	cellular protein metabolic process	0.591751
GOBP name	2861	13.89	1374	17.46	regulation of response to stimulus	0.480252
GOBP name	2795	13.57	1512	19.22	response to stress	0.540966
GOBP name	2746	13.34	1300	16.52	macromolecule biosynthetic process	0.473416
GOBP name	2657	12.9	1267	16.1	cellular macromolecule biosynthetic process	0.476854
GOBP name	2641	12.83	1225	15.57	regulation of biological quality	0.463839
GOBP name	2626	12.75	968	12.3	cell surface receptor linked signaling pathway	0.368621
GOBP name	2568	12.47	940	11.95	anatomical structure development	0.366044
GOBP name	2469	11.99	1523	19.36	organelle organization	0.616849
GOBP name	2419	11.75	1377	17.5	small molecule metabolic process	0.569243
GOBP name	2417	11.74	935	11.88	cellular developmental process	0.386843
GOBP name	2401	11.66	1324	16.83	macromolecule modification	0.551437
GOBP name	2381	11.56	1043	13.26	regulation of signaling	0.438051
GOBP name	2362	11.47	1070	13.6	RNA biosynthetic process	0.453006
GOBP name	2272	11.03	1236	15.71	protein modification process	0.544014
GOBP name	2266	11	924	11.74	regulation of multicellular organismal process	0.407767
GOBP name	2229	10.83	1136	14.44	regulation of molecular function	0.509646
GOBP name	2174	10.56	1068	13.57	positive regulation of metabolic process	0.49126
GOBP name	2117	10.28	873	11.1	transcription, DNA-dependent	0.412376
GOBP name	2056	9.98	1026	13.04	response to organic substance	0.499027
GOBP name	2045	9.93	929	11.81	regulation of signal transduction	0.454279
GOBP name	2012	9.77	998	12.68	positive regulation of macromolecule metabolic process	0.496024
GOBP name	2011	9.77	989	12.57	positive regulation of cellular metabolic process	0.491795
GOBP name	1908	9.27	829	10.54	regulation of cell communication	0.434486
GOBP name	1852	8.99	765	9.72	regulation of developmental process	0.413067
GOBP name	1821	8.84	950	12.07	regulation of catalytic activity	0.521691
GOBP name	1788	8.68	974	12.38	regulation of protein metabolic process	0.544743
GOBP name	1779	8.64	1026	13.04	immune system process	0.576728
GOBP name	1772	8.61	870	11.06	cellular response to chemical stimulus	0.490971
GOBP name	1763	8.56	827	10.51	regulation of localization	0.469087
GOBP name	1718	8.34	824	10.47	intracellular signal transduction	0.479627
GOBP name	1699	8.25	670	8.52	cell differentiation	0.39435
GOBP name	1676	8.14	835	10.61	negative regulation of metabolic process	0.49821
GOBP name	1649	8.01	857	10.89	regulation of cellular component organization	0.519709
GOBP name	1648	8	923	11.73	cellular component assembly	0.560073
GOBP name	1634	7.94	1039	13.21	establishment of localization in cell	0.635863
GOBP name	1617	7.85	879	11.17	regulation of cellular protein metabolic process	0.543599
GOBP name	1568	7.61	1001	12.72	catabolic process	0.638393
GOBP name	1558	7.57	779	9.9	negative regulation of macromolecule metabolic process	0.5
GOBP name	1523	7.4	679	8.63	regulation of transcription from RNA polymerase II promoter	0.445831
GOBP name	1512	7.34	742	9.43	negative regulation of cellular metabolic process	0.490741
GOBP name	1482	7.2	696	8.85	positive regulation of biosynthetic process	0.469636
GOBP name	1455	7.07	684	8.69	positive regulation of cellular biosynthetic process	0.470103
GOBP name	1447	7.03	745	9.47	positive regulation of response to stimulus	0.514858
GOBP name	1416	6.88	605	7.69	regulation of cell proliferation	0.42726
GOBP name	1407	6.83	731	9.29	positive regulation of molecular function	0.519545
GOBP name	1399	6.79	698	8.87	cellular response to organic substance	0.498928
GOBP name	1392	6.76	647	8.22	positive regulation of nitrogen compound metabolic process	0.464799
GOBP name	1391	6.76	503	6.39	anatomical structure morphogenesis	0.36161
GOBP name	1385	6.73	534	6.79	regulation of multicellular organismal development	0.38556
GOBP name	1369	6.65	631	8.02	positive regulation of nucleobase-containing compound metabolic process	0.46092
GOBP name	1346	6.54	623	7.92	positive regulation of macromolecule biosynthetic process	0.462853
GOBP name	1342	6.52	331	4.21	system process	0.246647
GOBP name	1340	6.51	548	6.96	response to external stimulus	0.408955
GOBP name	1335	6.48	810	10.29	cellular response to stress	0.606742
GOBP name	1330	6.46	527	6.7	regulation of cell differentiation	0.396241
GOBP name	1318	6.4	531	6.75	homeostatic process	0.402883
GOBP name	1306	6.34	583	7.41	positive regulation of gene expression	0.446401
GOBP name	1304	6.33	710	9.02	defense response	0.544479
GOBP name	1287	6.25	675	8.58	regulation of cell death	0.524476
GOBP name	1282	6.23	861	10.94	cellular catabolic process	0.671607
GOBP name	1279	6.21	601	7.64	regulation of transport	0.469898
GOBP name	1275	6.19	831	10.56	macromolecular complex subunit organization	0.651765
GOBP name	1251	6.08	584	7.42	positive regulation of RNA metabolic process	0.466827
GOBP name	1247	6.06	633	8.05	regulation of protein modification process	0.507618
GOBP name	1238	6.01	505	6.42	reproductive process	0.407916
GOBP name	1235	6	648	8.24	regulation of programmed cell death	0.524696
GOBP name	1233	5.99	734	9.33	regulation of immune system process	0.595296
GOBP name	1223	5.94	321.5	4.09	regulation of apoptosis	0.262878
GOBP name	1213	5.89	846	10.75	establishment of protein localization	0.697444
GOBP name	1208	5.87	861	10.94	intracellular transport	0.712748
GOBP name	1206	5.86	670	8.52	cellular component assembly at cellular level	0.555556
GOBP name	1179	5.73	612	7.78	positive regulation of catalytic activity	0.519084
GOBP name	1177	5.72	525	6.67	positive regulation of transcription, DNA-dependent	0.446049
GOBP name	1176	5.71	523	6.65	negative regulation of biosynthetic process	0.444728
GOBP name	1166	5.66	653	8.3	immune response	0.560034
GOBP name	1166	5.66	512	6.51	locomotion	0.439108
GOBP name	1161	5.64	547	6.95	regulation of phosphorus metabolic process	0.471146
GOBP name	1161	5.64	515	6.55	negative regulation of cellular biosynthetic process	0.443583
GOBP name	1160	5.63	547	6.95	regulation of phosphate metabolic process	0.471552
GOBP name	1148	5.58	804	10.22	protein transport	0.700348
GOBP name	1101	5.35	493	6.27	negative regulation of macromolecule biosynthetic process	0.447775
GOBP name	1097	5.33	493	6.27	negative regulation of gene expression	0.449407
GOBP name	1097	5.33	493	6.27	negative regulation of nitrogen compound metabolic process	0.449407
GOBP name	1087	5.28	514	6.53	lipid metabolic process	0.472861
GOBP name	1084	5.26	486	6.18	negative regulation of nucleobase-containing compound metabolic process	0.448339
GOBP name	1073	5.21	483	6.14	negative regulation of cellular macromolecule biosynthetic process	0.45014
GOBP name	1068	5.19	606	7.7	regulation of response to stress	0.567416
GOBP name	1056	5.13	495	6.29	regulation of phosphorylation	0.46875
GOBP name	1056	5.13	471	5.99	cellular component movement	0.446023
GOBP name	1044	5.07	478	6.08	positive regulation of cell communication	0.457854
GOBP name	1043	5.07	641	8.15	macromolecular complex assembly	0.614573
GOBP name	1039	5.05	474	6.02	positive regulation of signaling	0.456208
GOBP name	1030	5	391	4.97	organ development	0.379612
GOBP name	1018	4.94	460	5.85	response to endogenous stimulus	0.451866
GOBP name	1008	4.9	442	5.62	negative regulation of RNA metabolic process	0.438492
GOBP name	991	4.81	637	8.1	vesicle-mediated transport	0.642785
GOBP name	987	4.79	336	4.27	chemical homeostasis	0.340426
GOBP name	981	4.76	459	5.83	regulation of protein phosphorylation	0.46789
GOBP name	974	4.73	451	5.73	positive regulation of signal transduction	0.463039
GOBP name	972	4.72	443	5.63	negative regulation of response to stimulus	0.455761
GOBP name	970	4.71	227	2.89	cell communication	0.234021
GOBP name	954	4.63	408	5.19	negative regulation of transcription, DNA-dependent	0.427673
GOBP name	948	4.6	613	7.79	protein complex subunit organization	0.646624
GOBP name	940	4.57	515	6.55	phosphorus metabolic process	0.547872
GOBP name	940	4.57	515	6.55	phosphate-containing compound metabolic process	0.547872
GOBP name	928	4.51	177	2.25	neurological system process	0.190733
GOBP name	919	4.46	507	6.44	regulation of hydrolase activity	0.551687
GOBP name	916	4.45	253	3.22	transmembrane transport	0.276201
GOBP name	906	4.4	247	3.14	ion transport	0.272627
GOBP name	895	4.35	459	5.83	negative regulation of molecular function	0.512849
GOBP name	893	4.34	114	1.45	G-protein coupled receptor protein signaling pathway	0.12766
GOBP name	886	4.3	574	7.3	membrane organization	0.647856
GOBP name	883	4.29	509	6.47	cell cycle process	0.576444
GOBP name	878	4.26	401	5.1	regulation of cellular localization	0.45672
GOBP name	863	4.19	423	5.38	response to abiotic stimulus	0.490151
GOBP name	862	4.19	479	6.09	cellular ketone metabolic process	0.555684
GOBP name	860	4.18	470	5.97	organic acid metabolic process	0.546512
GOBP name	859	4.17	361	4.59	positive regulation of transcription from RNA polymerase II promoter	0.420256
GOBP name	843	4.09	444	5.64	regulation of cell cycle	0.52669
GOBP name	843	4.09	428	5.44	enzyme linked receptor protein signaling pathway	0.507711
GOBP name	841	4.08	465	5.91	carboxylic acid metabolic process	0.552913
GOBP name	841	4.08	465	5.91	oxoacid metabolic process	0.552913
GOBP name	836	4.06	412	5.24	cellular lipid metabolic process	0.492823
GOBP name	836	4.06	305	3.88	positive regulation of developmental process	0.364833
GOBP name	829	4.03	580	7.37	macromolecule catabolic process	0.699638
GOBP name	822	3.99	339	4.31	biological adhesion	0.412409
GOBP name	821	3.99	667	8.48	gene expression	0.812424
GOBP name	821	3.99	338	4.3	cell adhesion	0.411693
GOBP name	817	3.97	365	4.64	negative regulation of cell communication	0.446756
GOBP name	814	3.95	365	4.64	negative regulation of signaling	0.448403
GOBP name	810	3.93	460	5.85	regulation of catabolic process	0.567901
GOBP name	806	3.91	293	3.72	cellular homeostasis	0.363524
GOBP name	798	3.88	398	5.06	carbohydrate metabolic process	0.498747
GOBP name	788	3.83	322	4.09	positive regulation of cell proliferation	0.408629
GOBP name	786	3.82	420	5.34	positive regulation of protein metabolic process	0.534351
GOBP name	782	3.8	497	6.32	innate immune response	0.63555
GOBP name	776	3.77	551	7	cellular macromolecular complex subunit organization	0.710052
GOBP name	775	3.76	488	6.2	chromosome organization	0.629677
GOBP name	773	3.75	355	4.51	negative regulation of signal transduction	0.45925
GOBP name	772	3.75	337	4.28	cell motility	0.436528
GOBP name	765	3.72	445	5.66	death	0.581699
GOBP name	765	3.72	347	4.41	response to hormone stimulus	0.453595
GOBP name	762	3.7	448	5.69	protein complex assembly	0.587927
GOBP name	762	3.7	420	5.34	cytoskeleton organization	0.551181
GOBP name	760	3.69	443	5.63	cell death	0.582895
GOBP name	753	3.66	134	1.7	signaling	0.177955
GOBP name	750	3.64	377	4.79	regulation of transferase activity	0.502667
GOBP name	745	3.62	455	5.78	DNA metabolic process	0.610738
GOBP name	739	3.59	462	5.87	cellular membrane organization	0.625169
GOBP name	738	3.58	130	1.65	cell-cell signaling	0.176152
GOBP name	736	3.57	475	6.04	positive regulation of immune system process	0.64538
GOBP name	735	3.57	310	3.94	regulation of anatomical structure morphogenesis	0.421769
GOBP name	731	3.55	381	4.84	negative regulation of cell death	0.521204
GOBP name	731	3.55	368	4.68	multi-organism process	0.50342
GOBP name	729	3.54	269	3.42	anatomical structure formation involved in morphogenesis	0.368999
GOBP name	729	3.54	127	1.615	ion homeostasis	0.174211
GOBP name	728	3.54	335	4.26	regulation of intracellular protein kinase cascade	0.460165
GOBP name	724	3.52	400	5.08	phosphorylation	0.552486
GOBP name	718	3.49	404	5.13	protein modification by small protein conjugation or removal	0.562674
GOBP name	712	3.46	234	2.97	cellular chemical homeostasis	0.328652
GOBP name	710	3.45	361	4.59	regulation of kinase activity	0.508451
GOBP name	708	3.44	405	5.15	regulation of cellular catabolic process	0.572034
GOBP name	707	3.43	469	5.96	regulation of immune response	0.663366
GOBP name	705	3.42	405	5.15	regulation of organelle organization	0.574468
GOBP name	704	3.42	411	5.22	programmed cell death	0.583807
GOBP name	704	3.42	318	4.04	cell migration	0.451705
GOBP name	700	3.4	425	5.4	regulation of defense response	0.607143
GOBP name	700	3.4	365	4.64	negative regulation of catalytic activity	0.521429
GOBP name	700	3.4	247	3.14	negative regulation of developmental process	0.352857
GOBP name	699	3.39	589	7.49	RNA processing	0.842632
GOBP name	697	3.38	371	4.72	positive regulation of cellular component organization	0.532281
GOBP name	693	3.37	508	6.46	intracellular protein transport	0.733045
GOBP name	692	3.36	362	4.6	negative regulation of programmed cell death	0.523121
GOBP name	692	3.36	349	4.44	amine metabolic process	0.504335
GOBP name	689	3.35	363	4.61	positive regulation of cellular protein metabolic process	0.526851
GOBP name	688	3.34	501	6.37	cellular macromolecule catabolic process	0.728198
GOBP name	688	3.34	348	4.42	response to biotic stimulus	0.505814
GOBP name	684	3.32	358	4.55	negative regulation of apoptosis	0.523392
GOBP name	681	3.31	395	5.02	apoptosis	0.580029
GOBP name	679	3.3	200	2.54	system development	0.294551
GOBP name	677	3.29	423	5.38	response to DNA damage stimulus	0.624815
GOBP name	672	3.26	250	3.18	regulation of cell development	0.372024
GOBP name	664	3.22	339	4.31	regulation of protein kinase activity	0.510542
GOBP name	648	3.15	274	3.48	positive regulation of multicellular organismal process	0.42284
GOBP name	648	3.15	207	2.63	cellular ion homeostasis	0.319444
GOBP name	646	3.14	92	1.17	sensory perception	0.142415
GOBP name	642	3.12	360	4.58	transmembrane receptor protein tyrosine kinase signaling pathway	0.560748
GOBP name	642	3.12	283	3.6	negative regulation of transcription from RNA polymerase II promoter	0.44081
GOBP name	641	3.11	300	3.81	cell proliferation	0.468019
GOBP name	639	3.1	301	3.83	positive regulation of transport	0.471049
GOBP name	637	3.09	411	5.22	cell cycle	0.645212
GOBP name	633	3.07	362	4.6	proteolysis	0.57188
GOBP name	632	3.07	273	3.47	chemotaxis	0.431962
GOBP name	632	3.07	273	3.47	taxis	0.431962
GOBP name	626	3.04	327	4.16	protein phosphorylation	0.522364
GOBP name	625	3.04	370	4.7	small GTPase mediated signal transduction	0.592
GOBP name	624	3.03	307	3.9	regulation of locomotion	0.491987
GOBP name	618	3	180	2.29	cation transport	0.291262
GOBP name	612	2.97	346	4.4	protein modification by small protein conjugation	0.565359
GOBP name	606	2.94	263	3.34	negative regulation of cell proliferation	0.433993
GOBP name	605	2.94	314	3.99	response to cytokine stimulus	0.519008
GOBP name	605	2.94	226	2.87	positive regulation of cell differentiation	0.373554
GOBP name	604	2.93	373	4.74	peptidyl-amino acid modification	0.61755
GOBP name	604	2.93	93	1.18	detection of stimulus	0.153974
GOBP name	602	2.92	389	4.94	chromatin organization	0.646179
GOBP name	598	2.9	369	4.69	cell activation	0.617057
GOBP name	598	2.9	205	2.61	tissue development	0.342809
GOBP name	595	2.89	327	4.16	positive regulation of hydrolase activity	0.54958
GOBP name	594	2.88	221	2.81	regulation of secretion	0.372054
GOBP name	588	2.86	265	3.37	cellular response to endogenous stimulus	0.45068
GOBP name	588	2.86	245	3.11	secretion	0.416667
GOBP name	587	2.85	292	3.71	regulation of cellular component movement	0.497445
GOBP name	587	2.85	185	2.35	regulation of system process	0.315162
GOBP name	585	2.84	204	2.59	regulation of nervous system development	0.348718
GOBP name	582	2.83	237	3.01	cell projection organization	0.407216
GOBP name	581	2.82	336	4.27	regulation of body fluid levels	0.578313
GOBP name	576	2.8	490	6.23	mRNA metabolic process	0.850694
GOBP name	576	2.8	290	3.69	cellular carbohydrate metabolic process	0.503472
GOBP name	572	2.78	244	3.1	regulation of growth	0.426573
GOBP name	570	2.77	204	2.59	negative regulation of cell differentiation	0.357895
GOBP name	568	2.76	475	6.04	viral reproduction	0.836268
GOBP name	566	2.75	281	3.57	positive regulation of protein modification process	0.496466
GOBP name	564	2.74	341	4.33	oxidation-reduction process	0.60461
GOBP name	562	2.73	283	3.6	regulation of cell motility	0.503559
GOBP name	556	2.7	362	4.6	cellular macromolecular complex assembly	0.651079
GOBP name	553	2.69	287	3.65	alcohol metabolic process	0.518987
GOBP name	548	2.66	243	3.09	response to wounding	0.443431
GOBP name	546	2.65	312	3.97	heterocycle metabolic process	0.571429
GOBP name	544	2.64	180	2.29	cell development	0.330882
GOBP name	537	2.61	237	3.01	regulation of nucleotide metabolic process	0.441341
GOBP name	534	2.59	265	3.37	regulation of cell migration	0.496255
GOBP name	527	2.56	272	3.46	localization	0.516129
GOBP name	526	2.55	192	2.44	regulation of neurogenesis	0.365019
GOBP name	522	2.54	273	3.47	positive regulation of cell death	0.522989
GOBP name	517	2.51	270	3.43	protein ubiquitination	0.522244
GOBP name	516	2.51	278	3.53	regulation of protein localization	0.53876
GOBP name	515	2.5	161	2.05	multicellular organismal reproductive process	0.312621
GOBP name	509	2.47	233	2.96	regulation of response to external stimulus	0.45776
GOBP name	509	2.47	144	1.83	behavior	0.282908
GOBP name	504	2.45	272	3.46	cellular amine metabolic process	0.539683
GOBP name	504	2.45	264	3.36	positive regulation of programmed cell death	0.52381
GOBP name	501	2.43	252	3.2	cellular response to cytokine stimulus	0.502994
GOBP name	499	2.42	261	3.32	positive regulation of apoptosis	0.523046
GOBP name	499	2.42	139	1.77	metal ion transport	0.278557
GOBP name	498	2.42	267	3.39	regulation of cytokine production	0.536145
GOBP name	497	2.41	350	4.45	positive regulation of immune response	0.704225
GOBP name	495	2.4	266	3.38	regulation of cellular component biogenesis	0.537374
GOBP name	495	2.4	181	2.3	cation homeostasis	0.365657
GOBP name	493	2.39	101	1.28	ion transmembrane transport	0.204868
GOBP name	491	2.38	238	3.02	positive regulation of transferase activity	0.484725
GOBP name	485	2.36	248	3.15	lipid biosynthetic process	0.51134
GOBP name	482	2.34	187	2.38	organic substance transport	0.387967
GOBP name	480	2.33	327	4.16	chromatin modification	0.68125
Reactome pathway	476	2.31	205	2.605	Neutrophil degranulation	0.430672
GOBP name	472	2.29	302	3.84	hemostasis	0.639831
GOBP name	472	2.29	228	2.9	positive regulation of kinase activity	0.483051
GOBP name	468	2.27	217	2.76	microtubule-based process	0.463675
GOBP name	467	2.27	299	3.8	coagulation	0.640257
GOBP name	467	2.27	299	3.8	blood coagulation	0.640257
GOBP name	465	2.26	241	3.06	response to other organism	0.51828
GOBP name	464	2.25	211	2.68	positive regulation of intracellular protein kinase cascade	0.454741
GOBP name	461	2.24	243	3.09	regulation of cell cycle process	0.527115
GOBP name	460	2.23	198	2.52	cellular component morphogenesis	0.430435
GOBP name	459	2.23	206	2.62	response to radiation	0.448802
GOBP name	459	2.23	124	1.58	multicellular organismal development	0.270153
GOBP name	456	2.21	84	1.07	synaptic transmission	0.184211
GOBP name	453	2.2	207	2.63	cellular response to hormone stimulus	0.456954
GOBP name	452	2.2	311	3.95	posttranscriptional regulation of gene expression	0.688053
GOBP name	451	2.19	204	2.59	secretion by cell	0.452328
GOBP name	450	2.19	219	2.78	macromolecule localization	0.486667
GOBP name	449	2.18	273	3.47	negative regulation of protein metabolic process	0.608018
GOBP name	449	2.18	240	3.05	transcription from RNA polymerase II promoter	0.534521
GOBP name	448	2.18	239	3.04	negative regulation of cellular component organization	0.533482
WikiPathway	446	2.17	195	2.48	WP_MALIGNANT_PLEURAL_MESOTHELIOMA	0.43722
GOBP name	445	2.16	213	2.71	positive regulation of protein kinase activity	0.478652
GOBP name	443	2.15	224	2.85	cellular process involved in reproduction	0.505643
GOBP name	439	2.13	237	3.01	regulation of establishment of protein localization	0.539863
GOBP name	438	2.13	147	1.87	organ morphogenesis	0.335616
GOBP name	436	2.12	199	2.53	response to extracellular stimulus	0.456422
GOBP name	434	2.11	160	2.03	regulation of neuron differentiation	0.368664
WikiPathway	433	2.1	317	4.03	WP_VEGFAVEGFR2_SIGNALING	0.732102
GOBP name	433	2.1	253	3.22	regulation of cell activation	0.584296
GOBP name	432	2.1	340	4.32	cellular component disassembly	0.787037
GOBP name	432	2.1	214	2.72	monocarboxylic acid metabolic process	0.49537
GOBP name	431	2.09	247	3.14	actin filament-based process	0.573086
GOBP name	430	2.09	339	4.31	cellular component disassembly at cellular level	0.788372
GOBP name	428	2.08	177	2.25	regulation of MAPKKK cascade	0.413551
GOBP name	425	2.06	260	3.3	DNA repair	0.611765
GOBP name	421	2.04	261	3.32	proteolysis involved in cellular protein catabolic process	0.619952
GOBP name	421	2.04	237	3.01	response to inorganic substance	0.562945
GOBP name	417	2.03	224	2.85	cellular localization	0.53717
GOBP name	416	2.02	153	1.94	cellular cation homeostasis	0.367788
GOBP name	416	2.02	145	1.84	cell-cell adhesion	0.348558
GOBP name	414	2.01	286	3.63	mitotic cell cycle	0.690821
GOBP name	414	2.01	126	1.6	developmental process involved in reproduction	0.304348
GOBP name	412	2	201	2.55	protein localization	0.487864
GOBP name	412	2	189	2.4	response to nutrient levels	0.458738
GOBP name	407	1.98	243	3.09	small molecule biosynthetic process	0.597052
GOBP name	403	1.96	239	3.04	regulation of leukocyte activation	0.593052
GOBP name	403	1.96	187	2.38	axon guidance	0.46402
GOBP name	402	1.95	341	4.33	mRNA processing	0.848259
GOBP name	402	1.95	211	2.68	regulation of protein serine/threonine kinase activity	0.524876
GOBP name	402	1.95	179	2.28	inflammatory response	0.445274
GOBP name	401	1.95	237	3.01	cellular nitrogen compound biosynthetic process	0.591022
GOBP name	400	1.94	213	2.71	regulation of protein transport	0.5325
GOBP name	398	1.93	182	2.31	negative regulation of multicellular organismal process	0.457286
GOBP name	397	1.93	204	2.59	response to growth factor stimulus	0.513854
GOBP name	396	1.92	234	2.97	cellular amino acid metabolic process	0.590909
GOBP name	395	1.92	137	1.74	metal ion homeostasis	0.346835
GOBP name	394	1.91	310	3.94	protein targeting	0.786802
Reactome pathway	393	1.91	5	0.06	Olfactory Signaling Pathway	0.0127226
GOBP name	391	1.9	247	3.14	nucleobase-containing small molecule metabolic process	0.631714
GOBP name	391	1.9	230	2.92	actin cytoskeleton organization	0.588235
GOBP name	391	1.9	112	1.42	gamete generation	0.286445
GOBP name	389	1.89	243	3.09	modification-dependent macromolecule catabolic process	0.624679
GOBP name	389	1.89	217	2.76	regulation of immune effector process	0.557841
GOBP name	388	1.88	245	3.11	negative regulation of cellular protein metabolic process	0.631443
GOBP name	388	1.88	13	0.17	detection of stimulus involved in sensory perception	0.0335052
GOBP name	387	1.88	301	3.83	activation of immune response	0.777778
GOBP name	387	1.88	159	2.02	positive regulation of phosphate metabolic process	0.410853
GOBP name	387	1.88	159	2.02	positive regulation of phosphorus metabolic process	0.410853
GOBP name	386	1.87	189	2.4	regulation of cell morphogenesis	0.489637
GOBP name	386	1.87	77	0.98	pattern specification process	0.199482
GOBP name	385	1.87	231	2.94	leukocyte activation	0.6
GOBP name	385	1.87	223	2.83	regulation of cytoskeleton organization	0.579221
GOBP name	384	1.86	238	3.02	modification-dependent protein catabolic process	0.619792
GOBP name	382	1.86	218	2.77	protein oligomerization	0.570681
GOBP name	382	1.86	99	1.26	embryonic morphogenesis	0.259162
GOBP name	376	1.83	230	2.92	ubiquitin-dependent protein catabolic process	0.611702
GOBP name	375	1.82	195	2.48	response to peptide hormone stimulus	0.52
GOBP name	374	1.82	226	2.87	generation of precursor metabolites and energy	0.604278
GOBP name	374	1.82	195	2.48	cellular response to growth factor stimulus	0.52139
GOBP name	374	1.82	168	2.14	regulation of cell projection organization	0.449198
GOBP name	372	1.81	148	1.88	positive regulation of phosphorylation	0.397849
GOBP name	372	1.81	17	0.22	detection of chemical stimulus	0.0456989
GOBP name	370	1.8	183	2.33	cytokine-mediated signaling pathway	0.494595
GOBP name	368	1.79	241	3.06	membrane invagination	0.654891
GOBP name	367	1.78	196	2.49	extracellular structure organization	0.53406
GOBP name	366	1.78	103	1.31	extracellular matrix organization	0.281421
GOBP name	364	1.77	209	2.66	cell division	0.574176
GOBP name	363	1.76	300	3.81	ncRNA metabolic process	0.826446
GOBP name	362	1.76	129	1.64	cellular metal ion homeostasis	0.356354
GOBP name	360	1.75	149	1.89	regulation of homeostatic process	0.413889
GOBP name	356	1.73	259	3.29	regulation of innate immune response	0.727528
GOBP name	356	1.73	176	2.24	response to drug	0.494382
GOBP name	355	1.72	212	2.69	regulation of lymphocyte activation	0.597183
GOBP name	354	1.72	230	2.92	immune effector process	0.649718
GOBP name	354	1.72	99	1.26	male gamete generation	0.279661
GOBP name	353	1.71	99	1.26	spermatogenesis	0.280453
GOBP name	352	1.71	172	2.19	regulation of sequence-specific DNA binding transcription factor activity	0.488636
GOBP name	351	1.7	139	1.77	positive regulation of protein phosphorylation	0.396011
GOBP name	350	1.7	169	2.15	regulation of mitotic cell cycle	0.482857
GOBP name	349	1.69	226	2.87	endocytosis	0.647564
GOBP name	349	1.69	161	2.05	negative regulation of transport	0.461318
Reactome pathway	347	1.69	32	0.41	Generic Transcription Pathway	0.092219
WikiPathway	345	1.68	148	1.88	WP_PI3KAKT_SIGNALING_PATHWAY	0.428986
GOBP name	342	1.66	265	3.37	immune response-regulating signaling pathway	0.774854
GOBP name	342	1.66	236	3	positive regulation of defense response	0.690058
GOBP name	342	1.66	207	2.63	regulation of nucleotide catabolic process	0.605263
GOBP name	342	1.66	207	2.63	regulation of purine nucleotide catabolic process	0.605263
GOBP name	340	1.65	179	2.28	regulation of cellular response to stress	0.526471
GOBP name	338	1.64	171	2.17	cellular macromolecule localization	0.505917
GOBP name	336	1.63	138	1.75	response to light stimulus	0.410714
GOBP name	336	1.63	4	0.05	detection of chemical stimulus involved in sensory perception	0.0119048
GOBP name	333	1.62	258	3.28	immune response-activating signal transduction	0.774775
GOBP name	333	1.62	127	1.61	growth	0.381381
GOBP name	332	1.61	209	2.66	nucleotide metabolic process	0.629518
GOBP name	332	1.61	209	2.66	nucleoside phosphate metabolic process	0.629518
GOBP name	330	1.6	166	2.11	cellular protein localization	0.50303
GOBP name	328	1.59	160	2.03	positive regulation of locomotion	0.487805
GOBP name	327	1.59	143	1.82	regulation of cell growth	0.437309
GOBP name	325	1.58	105	1.33	tissue morphogenesis	0.323077
GOBP name	324	1.57	164	2.08	regulation of cell adhesion	0.506173
GOBP name	324	1.57	130	1.65	response to steroid hormone stimulus	0.401235
GOBP name	323	1.57	195	2.48	post-translational protein modification	0.603715
GOBP name	323	1.57	185	2.35	regulation of vesicle-mediated transport	0.572755
GOBP name	322	1.56	174	2.21	organophosphate metabolic process	0.540373
GOBP name	322	1.56	161	2.05	positive regulation of cellular component movement	0.5
WikiPathway	321	1.56	118	1.5	WP_NUCLEAR_RECEPTORS_METAPATHWAY	0.367601
GOBP name	320	1.55	280	3.56	RNA splicing	0.875
GOBP name	315	1.53	168	2.14	glycerolipid metabolic process	0.533333
GOBP name	315	1.53	156	1.98	positive regulation of cell motility	0.495238
GOBP name	314	1.52	192	2.44	lymphocyte activation	0.611465
GOBP name	311	1.51	176	2.24	positive regulation of organelle organization	0.565916
GOBP name	311	1.51	97	1.23	divalent inorganic cation homeostasis	0.311897
GOBP name	310	1.51	202	2.57	cofactor metabolic process	0.651613
GOBP name	310	1.51	152	1.93	positive regulation of cell migration	0.490323
GOBP name	308	1.5	179	2.28	regulation of intracellular transport	0.581169
Reactome pathway	308	1.5	175	2.22	Antigen processing: Ubiquitination & Proteasome degradation	0.568182
WikiPathway	308	1.5	151	1.92	WP_FOCAL_ADHESION_PI3KAKTMTORSIGNALING_PATHWAY	0.49026
GOBP name	305	1.48	72	0.92	monovalent inorganic cation transport	0.236066
GOBP name	303	1.47	190	2.41	small molecule catabolic process	0.627063
GOBP name	303	1.47	92	1.17	regulation of neurological system process	0.30363
GOBP name	302	1.47	77	0.98	second-messenger-mediated signaling	0.254967
GOBP name	300	1.46	164	2.08	negative regulation of hydrolase activity	0.546667
GOBP name	300	1.46	155	1.97	cell cycle phase	0.516667
GOBP name	299	1.45	179	2.28	regulation of GTPase activity	0.598662
GOBP name	299	1.45	179	2.28	regulation of GTP catabolic process	0.598662
GOBP name	299	1.45	178	2.26	regulation of peptidase activity	0.595318
GOBP name	296	1.44	126	1.6	regulation of neuron projection development	0.425676
GOBP name	294	1.43	153	1.94	regulation of protein catabolic process	0.520408
GOBP name	293	1.42	259	3.29	translation	0.883959
GOBP name	293	1.42	150	1.91	intracellular protein kinase cascade	0.511945
GOBP name	293	1.42	127	1.61	regulation of Wnt receptor signaling pathway	0.433447
GOBP name	291	1.41	174	2.21	response to oxidative stress	0.597938
GOBP name	291	1.41	91	1.16	calcium ion homeostasis	0.312715
GOBP name	290	1.41	178	2.26	proteasomal protein catabolic process	0.613793
GOBP name	290	1.41	172	2.19	regulation of endopeptidase activity	0.593103
GOBP name	289	1.4	89	1.13	cellular divalent inorganic cation homeostasis	0.307958
GOBP name	287	1.39	148	1.88	fatty acid metabolic process	0.515679
GOBP name	286	1.39	157	2	phospholipid metabolic process	0.548951
GOBP name	286	1.39	114	1.45	positive regulation of secretion	0.398601
GOBP name	286	1.39	93	1.18	nervous system development	0.325175
GOBP name	284	1.38	9	0.11	sensory perception of chemical stimulus	0.0316901
GOBP name	283	1.37	175	2.22	proteasomal ubiquitin-dependent protein catabolic process	0.618375
GOBP name	283	1.37	157	2	positive regulation of cytokine production	0.55477
GOBP name	283	1.37	142	1.8	regulation of transmembrane transport	0.501767
GOBP name	282	1.37	127	1.61	cellular response to external stimulus	0.450355
GOBP name	282	1.37	114	1.45	rhythmic process	0.404255
GOBP name	282	1.37	89	1.13	regulation of transmission of nerve impulse	0.315603
GOBP name	281	1.36	171	2.17	transcription initiation, DNA-dependent	0.608541
GOBP name	280	1.36	136	1.73	negative regulation of cell cycle	0.485714
GOBP name	279	1.35	171	2.17	cellular protein complex assembly	0.612903
GOBP name	278	1.35	159	2.02	organic acid biosynthetic process	0.571942
GOBP name	278	1.35	159	2.02	carboxylic acid biosynthetic process	0.571942
GOBP name	278	1.35	87	1.11	cellular calcium ion homeostasis	0.31295
GOBP name	277	1.35	156	1.98	nerve growth factor receptor signaling pathway	0.563177
WikiPathway	277	1.35	148	1.88	WP_IL18_SIGNALING_PATHWAY	0.534296
GOBP name	277	1.35	110	1.4	regulation of ion transport	0.397112
GOBP name	276	1.34	211	2.68	positive regulation of innate immune response	0.764493
GOBP name	275	1.34	171	2.17	positive regulation of cell activation	0.621818
WikiPathway	275	1.34	154	1.96	WP_ALZHEIMERS_DISEASE_AND_MIRNA_EFFECTS	0.56
WikiPathway	275	1.34	154	1.96	WP_ALZHEIMERS_DISEASE	0.56
GOBP name	272	1.32	162	2.06	regulation of protein complex assembly	0.595588
GOBP name	272	1.32	137	1.74	regulation of MAP kinase activity	0.503676
GOBP name	271	1.32	133	1.69	microtubule cytoskeleton organization	0.490775
GOBP name	270	1.31	140	1.78	response to molecule of bacterial origin	0.518519
GOBP name	269	1.31	145	1.84	response to metal ion	0.539033
GOBP name	269	1.31	136	1.73	embryo development	0.505576
GOBP name	268	1.3	214	2.72	mitochondrion organization	0.798507
GOBP name	268	1.3	119	1.51	glycosylation	0.44403
GOBP name	267	1.3	196	2.49	covalent chromatin modification	0.734082
GOBP name	267	1.3	162	2.06	regulation of T cell activation	0.606742
GOBP name	267	1.3	157	2	monosaccharide metabolic process	0.588015
GOBP name	267	1.3	121	1.54	cell part morphogenesis	0.453184
GOBP name	266	1.29	165	2.1	negative regulation of protein modification process	0.620301
GOBP name	266	1.29	156	1.98	organelle fission	0.586466
GOBP name	266	1.29	155	1.97	regulation of actin filament-based process	0.582707
GOBP name	266	1.29	148	1.88	cellular response to peptide hormone stimulus	0.556391
GOBP name	266	1.29	123	1.56	response to oxygen levels	0.462406
GOBP name	265	1.29	166	2.11	positive regulation of leukocyte activation	0.626415
GOBP name	265	1.29	130	1.65	carbohydrate biosynthetic process	0.490566
GOBP name	265	1.29	65	0.83	regulation of membrane potential	0.245283
GOBP name	264	1.28	194	2.47	histone modification	0.734848
GOBP name	264	1.28	117	1.49	protein glycosylation	0.443182
GOBP name	264	1.28	117	1.49	macromolecule glycosylation	0.443182
GOBP name	261	1.27	137	1.74	leukocyte differentiation	0.524904
GOBP name	261	1.27	122	1.55	sulfur compound metabolic process	0.467433
GOBP name	260	1.26	170	2.16	antigen processing and presentation	0.653846
GOBP name	259	1.26	154	1.96	regulation of actin cytoskeleton organization	0.594595
WikiPathway	258	1.25	7	0.09	WP_GPCRS_CLASS_A_RHODOPSINLIKE	0.0271318
GOBP name	257	1.25	159	2.02	positive regulation of GTPase activity	0.618677
Reactome pathway	257	1.25	44	0.56	G alpha (i) signalling events	0.171206
GOBP name	256	1.24	135	1.72	response to insulin stimulus	0.527344
GOBP name	256	1.24	113	1.44	response to nutrient	0.441406
GOBP name	253	1.23	182	2.31	regulation of translation	0.719368
GOBP name	253	1.23	150	1.91	regulation of cell cycle arrest	0.592885
GOBP name	253	1.23	130	1.65	positive regulation of protein serine/threonine kinase activity	0.513834
GOBP name	252	1.22	218	2.77	ncRNA processing	0.865079
GOBP name	252	1.22	129	1.64	response to lipopolysaccharide	0.511905
WikiPathway	252	1.22	119	1.51	WP_MAPK_SIGNALING_PATHWAY	0.472222
GOBP name	250	1.21	126	1.6	regulation of DNA metabolic process	0.504
GOBP name	249	1.21	134	1.7	positive regulation of protein transport	0.538153
GOBP name	249	1.21	126	1.6	regulation of inflammatory response	0.506024
GOBP name	249	1.21	109	1.39	cellular aromatic compound metabolic process	0.437751
GOBP name	249	1.21	78	0.99	regulation of synaptic transmission	0.313253
GOBP name	248	1.2	130	1.65	exocytosis	0.524194
GOBP name	248	1.2	113	1.44	response to hypoxia	0.455645
GOBP name	248	1.2	83	1.05	morphogenesis of an epithelium	0.334677
GOBP name	248	1.2	78	0.99	regulation of hormone secretion	0.314516
GOBP name	248	1.2	45	0.57	regionalization	0.181452
GOBP name	247	1.2	156	1.98	positive regulation of lymphocyte activation	0.631579
GOBP name	246	1.19	135	1.72	regulation of multi-organism process	0.54878
GOBP name	246	1.19	135	1.72	regulation of anatomical structure size	0.54878
GOBP name	246	1.19	89	1.13	muscle system process	0.361789
GOBP name	245	1.19	150	1.91	transcription initiation from RNA polymerase II promoter	0.612245
GOBP name	245	1.19	119	1.51	angiogenesis	0.485714
GOBP name	245	1.19	106	1.35	steroid metabolic process	0.432653
GOBP name	245	1.19	102	1.3	cell projection morphogenesis	0.416327
GOBP name	245	1.19	98	1.25	regulation of epithelial cell proliferation	0.4
GOBP name	242	1.18	191	2.43	activation of innate immune response	0.789256
GOBP name	242	1.18	98	1.25	regulation of cell morphogenesis involved in differentiation	0.404959
GOBP name	241	1.17	205	2.61	establishment of protein localization to organelle	0.850622
GOBP name	241	1.17	133	1.69	regulation of proteolysis	0.551867
GOBP name	241	1.17	131	1.66	negative regulation of immune system process	0.543568
GOBP name	240	1.17	143	1.82	purine-containing compound metabolic process	0.595833
GOBP name	240	1.17	105	1.33	regulation of lipid metabolic process	0.4375
GOBP name	239	1.16	140	1.78	mitosis	0.585774
GOBP name	239	1.16	140	1.78	nuclear division	0.585774
GOBP name	239	1.16	137	1.74	regulation of intracellular protein transport	0.573222
GOBP name	239	1.16	116	1.47	lipid catabolic process	0.485356
GOBP name	237	1.15	89	1.13	positive regulation of MAPKKK cascade	0.375527
GOBP name	236	1.15	124	1.58	protein homooligomerization	0.525424
GOBP name	236	1.15	83	1.05	Wnt receptor signaling pathway	0.351695
GOBP name	236	1.15	77	0.98	regulation of hormone levels	0.326271
GOBP name	235	1.14	185	2.35	innate immune response-activating signal transduction	0.787234
GOBP name	234	1.14	143	1.82	response to virus	0.611111
GOBP name	233	1.13	147	1.87	one-carbon metabolic process	0.630901
Reactome pathway	233	1.13	128	1.63	Neddylation	0.549356
GOBP name	233	1.13	70	0.89	cognition	0.300429
GOBP name	231	1.12	187	2.38	immune response-regulating cell surface receptor signaling pathway	0.809524
GOBP name	231	1.12	184	2.34	Golgi vesicle transport	0.796537
GOBP name	231	1.12	121	1.54	embryo development ending in birth or egg hatching	0.52381
Hallmark	230	1.12	143	1.82	HALLMARK_INTERFERON_GAMMA_RESPONSE	0.621739
GOBP name	230	1.12	130	1.65	regulation of binding	0.565217
Hallmark	230	1.12	126	1.6	HALLMARK_ALLOGRAFT_REJECTION	0.547826
GOBP name	230	1.12	100	1.27	regulation of metal ion transport	0.434783
GOBP name	230	1.12	99	1.26	polysaccharide metabolic process	0.430435
GOBP name	229	1.11	150	1.91	Ras protein signal transduction	0.655022
WikiPathway	229	1.11	144	1.83	WP_NETWORK_MAP_OF_SARSCOV2_SIGNALING_PATHWAY	0.628821
GOBP name	229	1.11	127	1.61	glycerophospholipid metabolic process	0.554585
GOBP name	228	1.11	153	1.94	heterocycle biosynthetic process	0.671053
GOBP name	226	1.1	124	1.58	leukocyte migration	0.548673
GOBP name	225	1.09	145	1.84	coenzyme metabolic process	0.644444
GOBP name	225	1.09	118	1.5	chordate embryonic development	0.524444
GOBP name	224	1.09	181	2.3	immune response-activating cell surface receptor signaling pathway	0.808036
GOBP name	224	1.09	111	1.41	positive regulation of sequence-specific DNA binding transcription factor activity	0.495536
GOBP name	224	1.09	99	1.26	regulation of canonical Wnt receptor signaling pathway	0.441964
GOBP name	224	1.09	69	0.88	divalent inorganic cation transport	0.308036
GOBP name	223	1.08	139	1.77	regulation of reproductive process	0.623318
GOBP name	223	1.08	3	0.04	sensory perception of smell	0.0134529
GOBP name	222	1.08	NaN	NaN	detection of chemical stimulus involved in sensory perception of smell	#VALUE!
GOBP name	222	1.08	134	1.7	negative regulation of organelle organization	0.603604
GOBP name	222	1.08	118	1.5	in utero embryonic development	0.531532
GOBP name	221	1.07	69	0.88	divalent metal ion transport	0.312217
GOBP name	219	1.06	148	1.88	antigen processing and presentation of peptide antigen	0.675799
GOBP name	219	1.06	95	1.21	cellular response to extracellular stimulus	0.43379
GOBP name	219	1.06	86	1.09	response to bacterium	0.392694
GOBP name	218	1.06	196	2.49	RNA catabolic process	0.899083
GOBP name	217	1.05	113	1.44	negative regulation of transferase activity	0.520737
GOBP name	217	1.05	65	0.83	tube morphogenesis	0.299539
GOBP name	217	1.05	45	0.57	neuron differentiation	0.207373
GOBP name	216	1.05	171	2.17	nuclear transport	0.791667
GOBP name	216	1.05	122	1.55	dephosphorylation	0.564815
GOBP name	215	1.04	194	2.47	viral reproductive process	0.902326
GOBP name	215	1.04	189	2.4	macromolecular complex disassembly	0.87907
GOBP name	215	1.04	167	2.12	protein folding	0.776744
GOBP name	215	1.04	121	1.54	anatomical structure homeostasis	0.562791
GOBP name	215	1.04	114	1.45	regulation of small GTPase mediated signal transduction	0.530233
GOBP name	214	1.04	99	1.26	epithelial cell differentiation	0.462617
GOBP name	213	1.03	188	2.39	cellular macromolecular complex disassembly	0.882629
GOBP name	213	1.03	120	1.53	glycerolipid biosynthetic process	0.56338
GOBP name	213	1.03	115	1.46	aging	0.539906
GOBP name	213	1.03	85	1.08	negative regulation of growth	0.399061
GOBP name	213	1.03	77	0.98	cell projection assembly	0.361502
GOBP name	213	1.03	39	0.5	regulation of cyclic nucleotide metabolic process	0.183099
GOBP name	212	1.03	169	2.15	nucleocytoplasmic transport	0.79717
Hallmark	210	1.02	99	1.26	HALLMARK_ESTROGEN_RESPONSE_LATE	0.471429
WikiPathway	209	1.02	143	1.82	WP_CILIARY_LANDSCAPE	0.684211
GOBP name	209	1.02	143	1.82	platelet activation	0.684211
GOBP name	209	1.02	140	1.78	regulation of protein ubiquitination	0.669856
Hallmark	208	1.01	193	2.45	HALLMARK_MYC_TARGETS_V1	0.927885
Hallmark	208	1.01	95	1.21	HALLMARK_ESTROGEN_RESPONSE_EARLY	0.456731
Hallmark	208	1.01	89	1.13	HALLMARK_KRAS_SIGNALING_UP	0.427885
Hallmark	208	1.01	71	0.9	HALLMARK_INFLAMMATORY_RESPONSE	0.341346
GOBP name	207	1.01	119	1.51	phospholipid biosynthetic process	0.574879
Hallmark	207	1.01	116	1.47	HALLMARK_XENOBIOTIC_METABOLISM	0.560386
GOBP name	207	1.01	113	1.44	positive regulation of catabolic process	0.545894
Hallmark	206	1	120	1.53	HALLMARK_APICAL_JUNCTION	0.582524
Hallmark	206	1	74	0.94	HALLMARK_TNFA_SIGNALING_VIA_NFKB	0.359223
Hallmark	205	1	180	2.29	HALLMARK_OXIDATIVE_PHOSPHORYLATION	0.878049
GOBP name	205	1	133	1.69	hexose metabolic process	0.64878
Reactome pathway	205	1	129	1.64	Ub-specific processing proteases	0.629268
GOBP name	205	1	96	1.22	activation of protein kinase activity	0.468293
Hallmark	205	1	92	1.17	HALLMARK_MYOGENESIS	0.44878
GOBP name	205	1	83	1.05	cell morphogenesis	0.404878
GOBP name	205	1	70	0.89	muscle contraction	0.341463
Hallmark	204	0.99	146	1.86	HALLMARK_MITOTIC_SPINDLE	0.715686
Hallmark	204	0.99	128	1.63	HALLMARK_G2M_CHECKPOINT	0.627451
GOBP name	203	0.99	79	1	transmembrane receptor protein serine/threonine kinase signaling pathway	0.389163
WikiPathway	203	0.99	76	0.97	WP_CIRCADIAN_RHYTHM_GENES	0.374384
GOBP name	203	0.99	59	0.75	learning or memory	0.29064
GOBP name	203	0.99	57	0.72	organic acid transport	0.280788
GOBP name	202	0.98	188	2.39	RNA splicing, via transesterification reactions	0.930693
Hallmark	202	0.98	146	1.86	HALLMARK_E2F_TARGETS	0.722772
Hallmark	202	0.98	136	1.73	HALLMARK_COMPLEMENT	0.673267
Hallmark	202	0.98	103	1.31	HALLMARK_HYPOXIA	0.509901
GOBP name	202	0.98	102	1.3	positive regulation of cell projection organization	0.50495
GOBP name	202	0.98	86	1.09	response to organic cyclic compound	0.425743
Hallmark	201	0.98	157	2	HALLMARK_MTORC1_SIGNALING	0.781095
Hallmark	201	0.98	148	1.88	HALLMARK_ADIPOGENESIS	0.736318
Hallmark	201	0.98	128	1.63	HALLMARK_GLYCOLYSIS	0.636816
GOBP name	201	0.98	123	1.56	T cell activation	0.61194
GOBP name	201	0.98	112	1.42	cellular response to insulin stimulus	0.557214
GOBP name	201	0.98	112	1.42	regulation of response to biotic stimulus	0.557214
GOBP name	201	0.98	109	1.39	cellular response to abiotic stimulus	0.542289
Hallmark	201	0.98	107	1.36	HALLMARK_IL2_STAT5_SIGNALING	0.532338
GOBP name	201	0.98	74	0.94	regulation of peptide transport	0.368159
GOBP name	201	0.98	74	0.94	regulation of peptide secretion	0.368159
GOBP name	201	0.98	70	0.89	regulation of transmembrane receptor protein serine/threonine kinase signaling pathway	0.348259
WikiPathway	200	0.97	130	1.65	WP_FOCAL_ADHESION	0.65
GOBP name	200	0.97	114	1.45	DNA recombination	0.57
GOBP name	200	0.97	99	1.26	positive regulation of MAP kinase activity	0.495
GOBP name	200	0.97	57	0.72	carboxylic acid transport	0.285
GOBP name	199	0.97	144	1.83	antigen processing and presentation of exogenous antigen	0.723618
Hallmark	199	0.97	114	1.45	HALLMARK_EPITHELIAL_MESENCHYMAL_TRANSITION	0.572864
Hallmark	199	0.97	106	1.35	HALLMARK_P53_PATHWAY	0.532663
Hallmark	199	0.97	45	0.57	HALLMARK_KRAS_SIGNALING_DN	0.226131
GOBP name	198	0.96	190	2.41	translational initiation	0.959596
GOBP name	198	0.96	78	0.99	regulation of ion homeostasis	0.393939
GOBP name	198	0.96	49	0.62	detection of external stimulus	0.247475
GOBP name	197	0.96	113	1.44	regulation of cysteine-type endopeptidase activity	0.573604
GOBP name	197	0.96	100	1.27	energy derivation by oxidation of organic compounds	0.507614
GOBP name	197	0.96	89	1.13	positive regulation of response to external stimulus	0.451777
GOBP name	197	0.96	87	1.11	cellular response to nutrient levels	0.441624
GOBP name	197	0.96	78	0.99	regulation of angiogenesis	0.395939
GOBP name	196	0.95	183	2.33	RNA splicing, via transesterification reactions with bulged adenosine as nucleophile	0.933673
GOBP name	196	0.95	183	2.33	nuclear mRNA splicing, via spliceosome	0.933673
GOBP name	196	0.95	153	1.94	endosome transport	0.780612
GOBP name	196	0.95	80	1.02	microtubule-based movement	0.408163
GOBP name	196	0.95	71	0.9	regulation of peptide hormone secretion	0.362245
GOBP name	195	0.95	118	1.5	regulation of I-kappaB kinase/NF-kappaB cascade	0.605128
Hallmark	195	0.95	117	1.49	HALLMARK_HEME_METABOLISM	0.6
GOBP name	195	0.95	105	1.33	negative regulation of kinase activity	0.538462
GOBP name	195	0.95	33	0.42	regulation of nucleotide biosynthetic process	0.169231
GOBP name	195	0.95	33	0.42	regulation of cyclic nucleotide biosynthetic process	0.169231
GOBP name	194	0.94	126	1.6	response to temperature stimulus	0.649485
GOBP name	194	0.94	114	1.45	regulation of nucleocytoplasmic transport	0.587629
GOBP name	194	0.94	109	1.39	epidermal growth factor receptor signaling pathway	0.561856
GOBP name	194	0.94	79	1	positive regulation of cell development	0.407216
GOBP name	193	0.94	178	2.26	mRNA catabolic process	0.92228
WikiPathway	193	0.94	67	0.85	WP_VITAMIN_D_RECEPTOR_PATHWAY	0.34715
GOBP name	193	0.94	37	0.47	sensory perception of light stimulus	0.19171
GOBP name	193	0.94	33	0.42	regulation of cAMP metabolic process	0.170984
GOBP name	192	0.93	140	1.78	antigen processing and presentation of exogenous peptide antigen	0.729167
GOBP name	192	0.93	123	1.56	positive regulation of T cell activation	0.640625
GOBP name	192	0.93	95	1.21	negative regulation of locomotion	0.494792
GOBP name	191	0.93	111	1.41	cell junction organization	0.581152
WikiPathway	191	0.93	95	1.21	WP_RAS_SIGNALING	0.497382
GOBP name	191	0.93	61	0.78	calcium ion transport	0.319372
GOBP name	191	0.93	57	0.72	nitrogen compound transport	0.298429
GOBP name	190	0.92	167	2.12	protein complex disassembly	0.878947
GOBP name	190	0.92	109	1.39	regulation of cysteine-type endopeptidase activity involved in apoptotic process	0.573684
GOBP name	190	0.92	75	0.95	defense response to bacterium	0.394737
GOBP name	190	0.92	65	0.83	regulation of behavior	0.342105
GOBP name	190	0.92	37	0.47	visual perception	0.194737
GOBP name	189	0.92	129	1.64	regulation of gene expression, epigenetic	0.68254
GOBP name	189	0.92	127	1.61	protein polyubiquitination	0.671958
GOBP name	189	0.92	121	1.54	vesicle organization	0.640212
GOBP name	189	0.92	92	1.17	response to fibroblast growth factor stimulus	0.486772
GOBP name	189	0.92	85	1.08	regulation of neuron apoptosis	0.449735
GOBP name	188	0.91	166	2.11	cellular protein complex disassembly	0.882979
GOBP name	188	0.91	116	1.47	organic acid catabolic process	0.617021
GOBP name	188	0.91	116	1.47	carboxylic acid catabolic process	0.617021
WikiPathway	188	0.91	51	0.65	WP_METAPATHWAY_BIOTRANSFORMATION_PHASE_I_AND_II	0.271277
GOBP name	188	0.91	38	0.48	cyclic-nucleotide-mediated signaling	0.202128
GOBP name	187	0.91	81	1.03	neuron projection morphogenesis	0.433155
GOBP name	186	0.9	123	1.56	nucleobase-containing compound biosynthetic process	0.66129
Reactome pathway	185	0.9	173	2.2	Major pathway of rRNA processing in the nucleolus and cytosol	0.935135
GOBP name	185	0.9	105	1.33	regulation of leukocyte proliferation	0.567568
GOBP name	185	0.9	91	1.16	cellular response to fibroblast growth factor stimulus	0.491892
GOBP name	185	0.9	84	1.07	negative regulation of Wnt receptor signaling pathway	0.454054
GOBP name	185	0.9	76	0.97	regulation of ERK1 and ERK2 cascade	0.410811
GOBP name	185	0.9	74	0.94	response to mechanical stimulus	0.4
Reactome pathway	184	0.89	130	1.65	Separation of Sister Chromatids	0.706522
GOBP name	184	0.89	83	1.05	lipid transport	0.451087
GOBP name	183	0.89	44	0.56	detection of abiotic stimulus	0.240437
GOBP name	183	0.89	41	0.52	cytosolic calcium ion homeostasis	0.224044
GOBP name	182	0.88	169	2.15	nuclear-transcribed mRNA catabolic process	0.928571
GOBP name	182	0.88	104	1.32	glycerophospholipid biosynthetic process	0.571429
GOBP name	182	0.88	76	0.97	hemopoietic or lymphoid organ development	0.417582
GOBP name	182	0.88	54	0.69	cellular component assembly involved in morphogenesis	0.296703
GOBP name	181	0.88	113	1.44	regulation of cellular component size	0.624309
GOBP name	181	0.88	102	1.3	lymphocyte differentiation	0.563536
GOBP name	181	0.88	41	0.52	regulation of insulin secretion	0.226519
Reactome pathway	180	0.87	176	2.24	mRNA Splicing - Major Pathway	0.977778
GOBP name	180	0.87	123	1.56	DNA replication	0.683333
GOBP name	180	0.87	102	1.3	purine nucleotide metabolic process	0.566667
GOBP name	180	0.87	99	1.26	negative regulation of protein kinase activity	0.55
GOBP name	180	0.87	29	0.37	regulation of cAMP biosynthetic process	0.161111
GOBP name	179	0.87	111	1.41	carbohydrate catabolic process	0.620112
GOBP name	179	0.87	102	1.3	regulation of mononuclear cell proliferation	0.569832
GOBP name	179	0.87	93	1.18	negative regulation of cellular component movement	0.519553
GOBP name	179	0.87	64	0.81	regulation of lipase activity	0.357542
GOBP name	179	0.87	57	0.72	locomotory behavior	0.318436
GOBP name	178	0.86	102	1.3	regulation of lymphocyte proliferation	0.573034
GOBP name	177	0.86	84	1.07	brain development	0.474576
GOBP name	176	0.85	65	0.83	response to vitamin	0.369318
GOBP name	175	0.85	85	1.08	positive regulation of growth	0.485714
GOBP name	174	0.85	136	1.73	nucleobase-containing compound transport	0.781609
GOBP name	174	0.85	101	1.28	intracellular receptor mediated signaling pathway	0.58046
GOBP name	174	0.85	93	1.18	regulation of cellular ketone metabolic process	0.534483
GOBP name	174	0.85	59	0.75	regulation of ossification	0.33908
GOBP name	173	0.84	90	1.14	negative regulation of cell motility	0.520231
GOBP name	173	0.84	68	0.86	xenobiotic metabolic process	0.393064
GOBP name	172	0.84	51	0.65	skeletal system development	0.296512
GOBP name	171	0.83	96	1.22	regulation of defense response to virus	0.561404
GOBP name	171	0.83	50	0.64	morphogenesis of a branching structure	0.292398
GOBP name	171	0.83	42	0.53	signal release	0.245614
Reactome pathway	170	0.83	149	1.89	Regulation of expression of SLITs and ROBOs	0.876471
WikiPathway	170	0.83	96	1.22	WP_CHEMOKINE_SIGNALING_PATHWAY	0.564706
GOBP name	170	0.83	83	1.05	myeloid cell differentiation	0.488235
GOBP name	169	0.82	158	2.01	translational elongation	0.934911
GOBP name	169	0.82	101	1.28	actin filament organization	0.597633
GOBP name	169	0.82	68	0.86	aminoglycan metabolic process	0.402367
GOBP name	168	0.82	100	1.27	negative regulation of peptidase activity	0.595238
GOBP name	168	0.82	62	0.79	regulation of muscle system process	0.369048
WikiPathway	168	0.82	37	0.47	WP_CILIOPATHIES	0.220238
GOBP name	167	0.81	111	1.41	signal transduction in response to DNA damage	0.664671
GOBP name	167	0.81	110	1.4	nucleotide biosynthetic process	0.658683
GOBP name	167	0.81	89	1.13	positive regulation of cell cycle process	0.532934
GOBP name	167	0.81	86	1.09	negative regulation of cell migration	0.51497
GOBP name	167	0.81	85	1.08	regulation of myeloid cell differentiation	0.508982
GOBP name	167	0.81	84	1.07	MAPKKK cascade	0.502994
Reactome pathway	167	0.81	31	0.39	G alpha (q) signalling events	0.185629
WikiPathway	166	0.81	126	1.6	WP_EGFEGFR_SIGNALING_PATHWAY	0.759036
GOBP name	166	0.81	67	0.85	response to estrogen stimulus	0.403614
GOBP name	165	0.8	110	1.4	regulation of endocytosis	0.666667
WikiPathway	165	0.8	104	1.32	WP_EBOLA_VIRUS_INFECTION_IN_HOST	0.630303
GOBP name	165	0.8	89	1.13	induction of programmed cell death	0.539394
GOBP name	165	0.8	89	1.13	induction of apoptosis	0.539394
GOBP name	165	0.8	77	0.98	heart development	0.466667
GOBP name	165	0.8	74	0.94	regulation of protein secretion	0.448485
GOBP name	165	0.8	70	0.89	regulation of calcium ion transport	0.424242
GOBP name	165	0.8	65	0.83	developmental growth	0.393939
GOBP name	165	0.8	31	0.39	regulation of cyclase activity	0.187879
GOBP name	165	0.8	30	0.38	regulation of lyase activity	0.181818
Hallmark	164	0.8	107	1.36	HALLMARK_APOPTOSIS	0.652439
GOBP name	164	0.8	96	1.22	cell junction assembly	0.585366
GOBP name	164	0.8	89	1.13	cellular modified amino acid metabolic process	0.542683
WikiPathway	164	0.8	66	0.84	WP_EPITHELIAL_TO_MESENCHYMAL_TRANSITION_IN_COLORECTAL_CANCER	0.402439
WikiPathway	163	0.79	105	1.33	WP_NONALCOHOLIC_FATTY_LIVER_DISEASE	0.644172
GOBP name	163	0.79	85	1.08	fibroblast growth factor receptor signaling pathway	0.521472
GOBP name	163	0.79	84	1.07	regulation of stress-activated protein kinase signaling cascade	0.515337
GOBP name	163	0.79	66	0.84	cell chemotaxis	0.404908
GOBP name	163	0.79	60	0.765	methylation	0.368098
GOBP name	162	0.79	128	1.63	regulation of viral reproduction	0.790123
WikiPathway	162	0.79	102	1.3	WP_INSULIN_SIGNALING	0.62963
GOBP name	162	0.79	63	0.8	muscle cell differentiation	0.388889
GOBP name	162	0.79	55	0.7	hormone metabolic process	0.339506
GOBP name	162	0.79	29	0.37	G-protein signaling, coupled to cyclic nucleotide second messenger	0.179012
GOBP name	161	0.78	141	1.79	ribonucleoprotein complex subunit organization	0.875776
Hallmark	161	0.78	101	1.28	HALLMARK_UV_RESPONSE_UP	0.627329
GOBP name	161	0.78	83	1.05	positive regulation of Wnt receptor signaling pathway	0.515528
GOBP name	161	0.78	65	0.83	glycosaminoglycan metabolic process	0.403727
WikiPathway	161	0.78	58	0.74	WP_SUDDEN_INFANT_DEATH_SYNDROME_SIDS_SUSCEPTIBILITY_PATHWAYS	0.360248
GOBP name	160	0.78	152	1.93	translational termination	0.95
GOBP name	160	0.78	104	1.32	glucose metabolic process	0.65
WikiPathway	160	0.78	71	0.9	WP_MYOMETRIAL_RELAXATION_AND_CONTRACTION_PATHWAYS	0.44375
Hallmark	159	0.77	116	1.47	HALLMARK_FATTY_ACID_METABOLISM	0.72956
GOBP name	159	0.77	80	1.02	positive regulation of cell adhesion	0.503145
WikiPathway	159	0.77	54	0.69	WP_BREAST_CANCER_PATHWAY	0.339623
GOBP name	158	0.77	105	1.33	regulation of protein stability	0.664557
GOBP name	158	0.77	97	1.23	positive regulation of intracellular transport	0.613924
GOBP name	158	0.77	96	1.22	positive regulation of I-kappaB kinase/NF-kappaB cascade	0.607595
GOBP name	158	0.77	88	1.12	negative regulation of cytokine production	0.556962
GOBP name	158	0.77	65	0.83	epidermis development	0.411392
GOBP name	158	0.77	58	0.74	negative regulation of response to external stimulus	0.367089
GOBP name	157	0.76	104	1.32	response to topologically incorrect protein	0.66242
GOBP name	157	0.76	95	1.21	positive regulation of cytoskeleton organization	0.605096
GOBP name	157	0.76	73	0.93	response to organic nitrogen	0.464968
WikiPathway	156	0.76	105	1.33	WP_HEPATITIS_B_INFECTION	0.673077
GOBP name	156	0.76	104	1.32	response to endoplasmic reticulum stress	0.666667
GOBP name	156	0.76	98	1.25	G2/M transition of mitotic cell cycle	0.628205
GOBP name	156	0.76	87	1.11	regulation of protein import into nucleus	0.557692
GOBP name	156	0.76	81	1.03	protein autophosphorylation	0.519231
GOBP name	156	0.76	36	0.46	elevation of cytosolic calcium ion concentration	0.230769
GOBP name	155	0.75	79	1	amine biosynthetic process	0.509677
GOBP name	155	0.75	72	0.92	energy reserve metabolic process	0.464516
GOBP name	155	0.75	58	0.74	circadian rhythm	0.374194
GOBP name	155	0.75	48	0.61	developmental maturation	0.309677
Reactome pathway	155	0.75	32	0.405	Keratinization	0.206452
GOBP name	155	0.75	27	0.34	regulation of adenylate cyclase activity	0.174194
GOBP name	154	0.75	134	1.7	ribonucleoprotein complex assembly	0.87013
GOBP name	154	0.75	97	1.23	receptor-mediated endocytosis	0.62987
GOBP name	154	0.75	81	1.03	regulation of proteasomal protein catabolic process	0.525974
GOBP name	154	0.75	75	0.95	negative regulation of canonical Wnt receptor signaling pathway	0.487013
GOBP name	153	0.74	92	1.17	defense response to virus	0.601307
WikiPathway	153	0.74	89	1.13	WP_REGULATION_OF_ACTIN_CYTOSKELETON	0.581699
GOBP name	153	0.74	77	0.98	vitamin metabolic process	0.503268
WikiPathway	153	0.74	63	0.8	WP_CALCIUM_REGULATION_IN_CARDIAC_CELLS	0.411765
GOBP name	153	0.74	30	0.38	cAMP-mediated signaling	0.196078
GOBP name	152	0.74	136	1.73	protein targeting to membrane	0.894737
GOBP name	152	0.74	103	1.31	G1/S transition of mitotic cell cycle	0.677632
GOBP name	152	0.74	60	0.76	negative regulation of cell growth	0.394737
Hallmark	151	0.73	82	1.04	HALLMARK_UV_RESPONSE_DN	0.543046
GOBP name	151	0.73	82	1.04	cell cycle checkpoint	0.543046
GOBP name	151	0.73	75	0.95	protein maturation	0.496689
GOBP name	151	0.73	60	0.76	positive regulation of neurogenesis	0.397351
GOBP name	151	0.73	46	0.58	anion transport	0.304636
GOBP name	150	0.73	94	1.19	response to reactive oxygen species	0.626667
GOBP name	150	0.73	85	1.08	positive regulation of cellular catabolic process	0.566667
GOBP name	150	0.73	84	1.07	insulin receptor signaling pathway	0.56
GOBP name	150	0.73	71	0.9	cell cycle arrest	0.473333
GOBP name	150	0.73	58	0.74	cell morphogenesis involved in differentiation	0.386667
GOBP name	150	0.73	43	0.55	negative regulation of secretion	0.286667
GOBP name	149	0.72	92	1.17	chromatin remodeling	0.61745
WikiPathway	149	0.72	92	1.17	WP_BRAINDERIVED_NEUROTROPHIC_FACTOR_BDNF_SIGNALING_PATHWAY	0.61745
GOBP name	149	0.72	79	1	negative regulation of intracellular protein kinase cascade	0.530201
WikiPathway	149	0.72	52	0.66	WP_MESODERMAL_COMMITMENT_PATHWAY	0.348993
WikiPathway	149	0.72	52	0.66	WP_NRF2_PATHWAY	0.348993
GOBP name	149	0.72	48	0.61	positive regulation of lipase activity	0.322148
GOBP name	149	0.72	45	0.57	amine transport	0.302013
Hallmark	148	0.72	115	1.46	HALLMARK_DNA_REPAIR	0.777027
GOBP name	148	0.72	101	1.28	positive regulation of protein ubiquitination	0.682432
GOBP name	148	0.72	101	1.28	protein acylation	0.682432
GOBP name	148	0.72	89	1.13	positive regulation of intracellular protein transport	0.601351
GOBP name	148	0.72	83	1.05	membrane fusion	0.560811
GOBP name	148	0.72	79	1	regulation of leukocyte mediated immunity	0.533784
GOBP name	148	0.72	73	0.93	positive regulation of immune effector process	0.493243
GOBP name	147	0.71	126	1.6	RNA transport	0.857143
GOBP name	147	0.71	126	1.6	establishment of RNA localization	0.857143
GOBP name	147	0.71	126	1.6	nucleic acid transport	0.857143
GOBP name	147	0.71	109	1.39	protein import	0.741497
GOBP name	147	0.71	104	1.32	cofactor biosynthetic process	0.707483
GOBP name	147	0.71	97	1.23	response to unfolded protein	0.659864
GOBP name	147	0.71	87	1.11	maintenance of location	0.591837
Reactome pathway	147	0.71	67	0.85	Immunoregulatory interactions between a Lymphoid and a non-Lymphoid cell	0.455782
GOBP name	147	0.71	62	0.79	regulation of peptidyl-tyrosine phosphorylation	0.421769
GOBP name	147	0.71	29	0.37	anterior/posterior pattern specification	0.197279
GOBP name	146	0.71	97	1.23	macromolecule methylation	0.664384
GOBP name	146	0.71	81	1.03	response to interferon-gamma	0.554795
GOBP name	146	0.71	61	0.78	glucose homeostasis	0.417808
GOBP name	146	0.71	61	0.78	carbohydrate homeostasis	0.417808
Reactome pathway	146	0.71	25	0.32	G alpha (s) signalling events	0.171233
GOBP name	145	0.7	115	1.46	tRNA metabolic process	0.793103
GOBP name	145	0.7	83	1.05	cellular response to oxidative stress	0.572414
GOBP name	145	0.7	74	0.94	negative regulation of phosphate metabolic process	0.510345
GOBP name	145	0.7	74	0.94	negative regulation of phosphorus metabolic process	0.510345
GOBP name	145	0.7	73	0.93	stem cell maintenance	0.503448
GOBP name	145	0.7	34	0.43	regulation of organ morphogenesis	0.234483
GOBP name	144	0.7	134	1.7	viral infectious cycle	0.930556
GOBP name	144	0.7	106	1.35	interspecies interaction between organisms	0.736111
GOBP name	144	0.7	71	0.9	protein-DNA complex subunit organization	0.493056
WikiPathway	144	0.7	65	0.83	WP_ENDODERM_DIFFERENTIATION	0.451389
WikiPathway	144	0.7	62	0.79	WP_MALE_INFERTILITY	0.430556
GOBP name	144	0.7	60	0.76	regulation of carbohydrate metabolic process	0.416667
GOBP name	144	0.7	55	0.7	positive regulation of epithelial cell proliferation	0.381944
GOBP name	144	0.7	51	0.65	regulation of developmental growth	0.354167
GOBP name	143	0.69	92	1.17	regulation of protein polymerization	0.643357
GOBP name	143	0.69	81	1.03	humoral immune response	0.566434
GOBP name	143	0.69	68	0.86	inositol lipid-mediated signaling	0.475524
GOBP name	143	0.69	60	0.76	regulation of cellular carbohydrate metabolic process	0.41958
WikiPathway	143	0.69	56	0.71	WP_NEUROINFLAMMATION_AND_GLUTAMATERGIC_SIGNALING	0.391608
GOBP name	142	0.69	129	1.64	rRNA metabolic process	0.908451
GOBP name	142	0.69	70	0.89	response to starvation	0.492958
GOBP name	142	0.69	70	0.89	regulation of JNK cascade	0.492958
GOBP name	142	0.69	59	0.75	cellular biogenic amine metabolic process	0.415493
GOBP name	142	0.69	58	0.74	regulation of chemotaxis	0.408451
GOBP name	142	0.69	46	0.58	regulation of muscle contraction	0.323944
GOBP name	142	0.69	45	0.57	regulation of phospholipase activity	0.316901
GOBP name	142	0.69	39	0.5	morphogenesis of a branching epithelium	0.274648
GOBP name	141	0.68	106	1.35	response to heat	0.751773
Hallmark	141	0.68	86	1.09	HALLMARK_COAGULATION	0.609929
GOBP name	141	0.68	66	0.84	phosphatidylinositol-mediated signaling	0.468085
GOBP name	141	0.68	46	0.58	branching morphogenesis of a tube	0.326241
GOBP name	141	0.68	25	0.32	homophilic cell adhesion	0.177305
GOBP name	140	0.68	84	1.07	positive regulation of protein complex assembly	0.6
GOBP name	140	0.68	76	0.97	protein dephosphorylation	0.542857
GOBP name	139	0.68	101	1.28	pattern recognition receptor signaling pathway	0.726619
GOBP name	139	0.68	85	1.08	regulation of chromosome organization	0.611511
GOBP name	139	0.68	78	0.99	cellular response to biotic stimulus	0.561151
Reactome pathway	139	0.68	70	0.89	Rho GTPase cycle	0.503597
GOBP name	139	0.68	69	0.88	cell-cell junction organization	0.496403
GOBP name	139	0.68	40	0.51	reproductive structure development	0.28777
GOBP name	138	0.67	103	1.31	peptidyl-lysine modification	0.746377
GOBP name	138	0.67	91	1.16	regulation of actin filament length	0.65942
GOBP name	138	0.67	68	0.86	negative regulation of phosphorylation	0.492754
GOBP name	138	0.67	53	0.67	regulation of muscle cell differentiation	0.384058
GOBP name	138	0.67	45	0.57	negative regulation of cell development	0.326087
Hallmark	138	0.67	42	0.53	HALLMARK_SPERMATOGENESIS	0.304348
GOBP name	138	0.67	27	0.34	cell fate commitment	0.195652
GOBP name	137	0.67	127	1.61	rRNA processing	0.927007
GOBP name	137	0.67	91	1.16	regulation of actin polymerization or depolymerization	0.664234
WikiPathway	137	0.67	91	1.16	WP_MEASLES_VIRUS_INFECTION	0.664234
GOBP name	137	0.67	73	0.93	regulation of dephosphorylation	0.532847
GOBP name	137	0.67	66	0.84	negative regulation of cell activation	0.481752
GOBP name	136	0.66	82	1.04	cellular lipid catabolic process	0.602941
GOBP name	136	0.66	69	0.88	activation of MAPK activity	0.507353
GOBP name	136	0.66	66	0.84	transforming growth factor beta receptor signaling pathway	0.485294
GOBP name	136	0.66	65	0.83	response to amine stimulus	0.477941
WikiPathway	136	0.66	50	0.64	WP_ECTODERM_DIFFERENTIATION	0.367647
GOBP name	136	0.66	49	0.62	response to corticosteroid stimulus	0.360294
GOBP name	136	0.66	41	0.52	positive regulation of phospholipase activity	0.301471
GOBP name	136	0.66	39	0.5	regulation of heart contraction	0.286765
GOBP name	136	0.66	33	0.42	adult behavior	0.242647
GOBP name	135	0.66	77	0.98	cell-substrate adhesion	0.57037
GOBP name	135	0.66	68	0.86	regulation of microtubule-based process	0.503704
GOBP name	135	0.66	67	0.85	nucleosome organization	0.496296
WikiPathway	135	0.66	50	0.64	WP_2Q37_COPY_NUMBER_VARIATION_SYNDROME	0.37037
WikiPathway	134	0.65	92	1.17	WP_TGFBETA_SIGNALING_PATHWAY	0.686567
GOBP name	134	0.65	80	1.02	B cell activation	0.597015
GOBP name	134	0.65	79	1	positive regulation of peptidase activity	0.589552
GOBP name	134	0.65	70	0.89	regulation of adaptive immune response	0.522388
GOBP name	134	0.65	69	0.88	regulation of cell-substrate adhesion	0.514925
GOBP name	134	0.65	64	0.81	response to carbohydrate stimulus	0.477612
GOBP name	134	0.65	57	0.72	regulation of axonogenesis	0.425373
GOBP name	134	0.65	51	0.65	regulation of G-protein coupled receptor protein signaling pathway	0.380597
GOBP name	134	0.65	51	0.65	circulatory system process	0.380597
GOBP name	134	0.65	51	0.65	positive regulation of ERK1 and ERK2 cascade	0.380597
WikiPathway	134	0.65	49	0.62	WP_ADIPOGENESIS	0.365672
GOBP name	134	0.65	44	0.56	regulation of muscle organ development	0.328358
GOBP name	134	0.65	34	0.43	regulation of blood pressure	0.253731
GOBP name	134	0.65	26	0.33	G-protein signaling, coupled to cAMP nucleotide second messenger	0.19403
Reactome pathway	133	0.65	87	1.11	RHO GTPases Activate Formins	0.654135
GOBP name	133	0.65	84	1.07	establishment of organelle localization	0.631579
GOBP name	133	0.65	77	0.98	regulation of T cell proliferation	0.578947
GOBP name	133	0.65	60	0.76	negative regulation of neuron apoptosis	0.451128
GOBP name	133	0.65	58	0.74	membrane lipid metabolic process	0.43609
GOBP name	132	0.64	80	1.02	regulation of protein binding	0.606061
WikiPathway	132	0.64	77	0.98	WP_ANGIOPOIETINLIKE_PROTEIN_8_REGULATORY_PATHWAY	0.583333
GOBP name	132	0.64	64	0.81	organic ether metabolic process	0.484848
GOBP name	132	0.64	44	0.56	regulation of striated muscle tissue development	0.333333
GOBP name	132	0.64	33	0.42	sensory perception of mechanical stimulus	0.25
GOBP name	131	0.64	87	1.11	signal transduction by p53 class mediator	0.664122
GOBP name	131	0.64	73	0.93	response to ionizing radiation	0.557252
GOBP name	131	0.64	60	0.76	Notch signaling pathway	0.458015
GOBP name	131	0.64	60	0.76	regulation of lymphocyte differentiation	0.458015
GOBP name	131	0.64	57	0.72	positive regulation of cell cycle	0.435115
GOBP name	131	0.64	55	0.7	regulation of exocytosis	0.419847
GOBP name	131	0.64	47	0.6	polysaccharide biosynthetic process	0.358779
WikiPathway	131	0.64	18	0.23	WP_OVERVIEW_OF_PROINFLAMMATORY_AND_PROFIBROTIC_MEDIATORS	0.137405
GOBP name	130	0.63	88	1.12	antigen processing and presentation of peptide antigen via MHC class I	0.676923
GOBP name	130	0.63	86	1.09	protein N-linked glycosylation	0.661538
GOBP name	130	0.63	81	1.03	lipid modification	0.623077
GOBP name	130	0.63	76	0.97	double-strand break repair	0.584615
Reactome pathway	130	0.63	64	0.81	Formation of the cornified envelope	0.492308
GOBP name	130	0.63	63	0.8	negative regulation of sequence-specific DNA binding transcription factor activity	0.484615
GOBP name	130	0.63	19	0.24	potassium ion transport	0.146154
Reactome pathway	129	0.63	93	1.18	MHC class II antigen presentation	0.72093
GOBP name	129	0.63	77	0.98	amine catabolic process	0.596899
GOBP name	129	0.63	67	0.85	positive regulation of canonical Wnt receptor signaling pathway	0.51938
GOBP name	129	0.63	63	0.8	tissue homeostasis	0.488372
GOBP name	129	0.63	61	0.78	protein processing	0.472868
GOBP name	129	0.63	59	0.75	protein-DNA complex assembly	0.457364
WikiPathway	128	0.62	119	1.51	WP_MRNA_PROCESSING	0.929688
GOBP name	128	0.62	76	0.97	positive regulation of NF-kappaB transcription factor activity	0.59375
GOBP name	128	0.62	62	0.79	negative regulation of leukocyte activation	0.484375
GOBP name	128	0.62	61	0.78	negative regulation of cell cycle process	0.476562
GOBP name	128	0.62	60	0.76	regulation of defense response to virus by host	0.46875
GOBP name	128	0.62	33	0.42	sensory perception of sound	0.257812
GOBP name	128	0.62	29	0.37	neuron development	0.226562
GOBP name	127	0.62	62	0.79	cellular response to inorganic substance	0.488189
GOBP name	126	0.61	100	1.27	antigen receptor-mediated signaling pathway	0.793651
GOBP name	126	0.61	77	0.98	regulation of cell shape	0.611111
GOBP name	126	0.61	72	0.92	cellular response to interferon-gamma	0.571429
GOBP name	126	0.61	64	0.81	glycerol ether metabolic process	0.507937
GOBP name	126	0.61	58	0.74	sphingolipid metabolic process	0.460317
GOBP name	126	0.61	42	0.53	response to vitamin A	0.333333
GOBP name	125	0.61	109	1.39	mRNA transport	0.872
GOBP name	125	0.61	62	0.79	regulation of adaptive immune response based on somatic recombination of immune receptors built from immunoglobulin superfamily domains	0.496
Reactome pathway	125	0.61	60	0.76	Regulation of Insulin-like Growth Factor (IGF) transport and uptake by Insulin-like Growth Factor Binding Proteins (IGFBPs)	0.48
WikiPathway	125	0.61	56	0.71	WP_ALLOGRAFT_REJECTION	0.448
GOBP name	125	0.61	50	0.64	positive regulation of behavior	0.4
GOBP name	125	0.61	33	0.42	kidney development	0.264
GOBP name	124	0.6	92	1.17	toll-like receptor signaling pathway	0.741935
GOBP name	124	0.6	84	1.07	peptidyl-asparagine modification	0.677419
Reactome pathway	124	0.6	75.5	0.955	Platelet degranulation	0.608871
GOBP name	124	0.6	69	0.88	protein localization to organelle	0.556452
GOBP name	124	0.6	69	0.88	positive regulation of leukocyte proliferation	0.556452
GOBP name	124	0.6	63	0.8	regulation of lymphocyte mediated immunity	0.508065
GOBP name	124	0.6	47	0.6	regulation of synaptic plasticity	0.379032
GOBP name	124	0.6	44	0.56	response to glucocorticoid stimulus	0.354839
GOBP name	124	0.6	32	0.41	detection of light stimulus	0.258065
GOBP name	124	0.6	31	0.39	regulation of neurotransmitter levels	0.25
GOBP name	123	0.6	96	1.22	electron transport chain	0.780488
GOBP name	123	0.6	83	1.05	protein N-linked glycosylation via asparagine	0.674797
GOBP name	123	0.6	79	1	organelle assembly	0.642276
WikiPathway	123	0.6	77	0.98	WP_FRAGILE_X_SYNDROME	0.626016
WikiPathway	123	0.6	72	0.92	WP_CELL_CYCLE	0.585366
GOBP name	123	0.6	68	0.86	negative regulation of catabolic process	0.552846
GOBP name	123	0.6	67	0.85	positive regulation of protein catabolic process	0.544715
GOBP name	123	0.6	61	0.78	sterol metabolic process	0.495935
GOBP name	123	0.6	44	0.56	regulation of cell division	0.357724
GOBP name	123	0.6	37	0.47	positive regulation of phospholipase C activity	0.300813
GOBP name	122	0.59	74	0.94	maintenance of protein location	0.606557
GOBP name	122	0.59	68	0.86	cellular response to molecule of bacterial origin	0.557377
GOBP name	122	0.59	62	0.79	negative regulation of defense response	0.508197
Reactome pathway	122	0.59	52.5	0.665	Clathrin-mediated endocytosis	0.430328
GOBP name	122	0.59	47	0.6	tube formation	0.385246
WikiPathway	122	0.59	40	0.51	WP_OSTEOBLAST_DIFFERENTIATION_AND_RELATED_DISEASES	0.327869
GOBP name	121	0.59	103	1.31	innate immune response activating cell surface receptor signaling pathway	0.85124
GOBP name	121	0.59	96	1.22	respiratory electron transport chain	0.793388
WikiPathway	121	0.59	79	1	WP_DNA_REPAIR_PATHWAYS_FULL_NETWORK	0.652893
GOBP name	121	0.59	77	0.98	maintenance of location in cell	0.636364
GOBP name	121	0.59	76	0.97	cellular carbohydrate biosynthetic process	0.628099
GOBP name	121	0.59	66	0.84	regulation of protein kinase B signaling cascade	0.545455
GOBP name	121	0.59	59	0.75	positive regulation of DNA metabolic process	0.487603
GOBP name	121	0.59	43	0.55	embryonic organ development	0.355372
GOBP name	121	0.59	24	0.31	embryonic organ morphogenesis	0.198347
GOBP name	120	0.58	85	1.08	autophagy	0.708333
GOBP name	120	0.58	79	1	regulation of actin filament polymerization	0.658333
Reactome pathway	120	0.58	77	0.98	Resolution of Sister Chromatid Cohesion	0.641667
GOBP name	120	0.58	71	0.9	positive regulation of caspase activity	0.591667
GOBP name	120	0.58	68	0.86	positive regulation of mononuclear cell proliferation	0.566667
GOBP name	120	0.58	59	0.75	negative regulation of protein transport	0.491667
GOBP name	120	0.58	55	0.7	regulation of leukocyte migration	0.458333
GOBP name	120	0.58	47	0.6	ossification	0.391667
GOBP name	120	0.58	38	0.48	central nervous system development	0.316667
WikiPathway	120	0.58	35	0.44	WP_EMBRYONIC_STEM_CELL_PLURIPOTENCY_PATHWAYS	0.291667
GOBP name	120	0.58	34	0.43	cell maturation	0.283333
GOBP name	119	0.58	111	1.41	nuclear-transcribed mRNA catabolic process, nonsense-mediated decay	0.932773
GOBP name	119	0.58	79	1	response to UV	0.663866
GOBP name	119	0.58	68	0.86	positive regulation of lymphocyte proliferation	0.571429
WikiPathway	119	0.58	56	0.71	WP_HIPPOMERLIN_SIGNALING_DYSREGULATION	0.470588
GOBP name	119	0.58	45	0.57	positive regulation of peptidyl-tyrosine phosphorylation	0.378151
GOBP name	119	0.58	26	0.33	learning	0.218487
Reactome pathway	118	0.57	110	1.4	Nonsense Mediated Decay (NMD) enhanced by the Exon Junction Complex (EJC)	0.932203
GOBP name	118	0.57	101	1.28	stimulatory C-type lectin receptor signaling pathway	0.855932
GOBP name	118	0.57	91	1.16	protein acetylation	0.771186
GOBP name	118	0.57	68	0.86	extracellular matrix disassembly	0.576271
GOBP name	118	0.57	62	0.79	heterocycle catabolic process	0.525424
GOBP name	118	0.57	60	0.76	regulation of phosphatase activity	0.508475
WikiPathway	118	0.57	47	0.6	WP_SPINAL_CORD_INJURY	0.398305
GOBP name	118	0.57	47	0.6	regulation of ion transmembrane transport	0.398305
GOBP name	118	0.57	23	0.29	neurotransmitter transport	0.194915
GOBP name	117	0.57	91	1.16	interaction with host	0.777778
GOBP name	117	0.57	90	1.14	cellular response to vascular endothelial growth factor stimulus	0.769231
GOBP name	117	0.57	89	1.13	ribonucleotide metabolic process	0.760684
GOBP name	117	0.57	83	1.05	nucleoside metabolic process	0.709402
GOBP name	117	0.57	63	0.8	cellular nitrogen compound catabolic process	0.538462
GOBP name	117	0.57	54	0.69	positive regulation of defense response to virus by host	0.461538
GOBP name	117	0.57	52	0.66	carbohydrate transport	0.444444
GOBP name	117	0.57	31	0.39	gland development	0.264957
Hallmark	116	0.56	92	1.17	HALLMARK_UNFOLDED_PROTEIN_RESPONSE	0.793103
WikiPathway	116	0.56	79	1	WP_GASTRIN_SIGNALING_PATHWAY	0.681034
Reactome pathway	116	0.56	64	0.81	PPARA activates gene expression	0.551724
GOBP name	116	0.56	56	0.71	negative regulation of cell adhesion	0.482759
GOBP name	116	0.56	54	0.69	regulation of DNA replication	0.465517
GOBP name	116	0.56	43	0.55	positive regulation of angiogenesis	0.37069
WikiPathway	116	0.56	37	0.47	WP_WNT_SIGNALING	0.318966
GOBP name	116	0.56	35	0.44	activation of phospholipase C activity	0.301724
GOBP name	116	0.56	17.5	0.225	cilium assembly	0.150862
Reactome pathway	115	0.56	108	1.37	GTP hydrolysis and joining of the 60S ribosomal subunit	0.93913
GOBP name	115	0.56	107	1.36	establishment of protein localization in endoplasmic reticulum	0.930435
Reactome pathway	115	0.56	104.5	1.33	SRP-dependent cotranslational protein targeting to membrane	0.908696
GOBP name	115	0.56	99	1.26	nuclear export	0.86087
GOBP name	115	0.56	75	0.95	purine-containing compound biosynthetic process	0.652174
GOBP name	115	0.56	69	0.88	cellular amino acid catabolic process	0.6
GOBP name	115	0.56	58	0.74	response to tumor necrosis factor	0.504348
GOBP name	115	0.56	55	0.7	negative regulation of protein phosphorylation	0.478261
GOBP name	114	0.55	107	1.36	protein targeting to ER	0.938596
Reactome pathway	114	0.55	107	1.36	L13a-mediated translational silencing of Ceruloplasmin expression	0.938596
GOBP name	114	0.55	73	0.93	alcohol biosynthetic process	0.640351
GOBP name	114	0.55	71	0.9	cellular response to topologically incorrect protein	0.622807
GOBP name	114	0.55	69	0.88	ER-nucleus signaling pathway	0.605263
GOBP name	114	0.55	65	0.83	cellular response to lipopolysaccharide	0.570175
GOBP name	114	0.55	59	0.75	neutral lipid metabolic process	0.517544
GOBP name	114	0.55	57	0.72	regulation of microtubule cytoskeleton organization	0.5
Hallmark	114	0.55	56	0.71	HALLMARK_BILE_ACID_METABOLISM	0.491228
GOBP name	114	0.55	53	0.67	response to monosaccharide stimulus	0.464912
GOBP name	114	0.55	53	0.67	response to hexose stimulus	0.464912
GOBP name	114	0.55	49	0.62	positive regulation of ion transport	0.429825
GOBP name	114	0.55	38	0.48	response to retinoic acid	0.333333
GOBP name	113	0.55	107	1.36	viral transcription	0.946903
GOBP name	113	0.55	81	1.03	positive regulation of reproductive process	0.716814
GOBP name	113	0.55	64	0.81	protein modification by small protein removal	0.566372
GOBP name	113	0.55	61	0.78	fatty acid biosynthetic process	0.539823
GOBP name	113	0.55	58	0.74	acylglycerol metabolic process	0.513274
GOBP name	113	0.55	55	0.7	neuron projection development	0.486726
GOBP name	113	0.55	53	0.67	regulation of glucose metabolic process	0.469027
GOBP name	113	0.55	51	0.65	cellular response to oxygen levels	0.451327
GOBP name	113	0.55	41	0.52	isoprenoid metabolic process	0.362832
WikiPathway	113	0.55	24	0.31	WP_17Q12_COPY_NUMBER_VARIATION_SYNDROME	0.212389
GOBP name	113	0.55	9	0.11	potassium ion transmembrane transport	0.079646
GOBP name	113	0.55	9	0.11	cellular potassium ion transport	0.079646
GOBP name	112	0.54	105	1.33	cotranslational protein targeting to membrane	0.9375
GOBP name	112	0.54	84	1.07	negative regulation of protein ubiquitination	0.75
GOBP name	112	0.54	83	1.05	mitochondrial transport	0.741071
GOBP name	112	0.54	76	0.97	DNA damage response, signal transduction by p53 class mediator	0.678571
GOBP name	112	0.54	62	0.79	negative regulation of protein serine/threonine kinase activity	0.553571
GOBP name	112	0.54	61	0.78	positive regulation of cell growth	0.544643
GOBP name	112	0.54	60	0.76	regulation of response to DNA damage stimulus	0.535714
GOBP name	112	0.54	59	0.75	cellular membrane fusion	0.526786
Reactome pathway	112	0.54	56	0.71	Interleukin-4 and 13 signaling	0.5
GOBP name	112	0.54	50	0.64	sulfur compound biosynthetic process	0.446429
GOBP name	112	0.54	40	0.51	cell recognition	0.357143
GOBP name	112	0.54	38	0.48	synapse organization	0.339286
GOBP name	112	0.54	31	0.39	phototransduction	0.276786
GOBP name	111	0.54	89	1.13	regulation of type I interferon production	0.801802
GOBP name	111	0.54	72	0.92	antigen processing and presentation of peptide or polysaccharide antigen via MHC class II	0.648649
WikiPathway	111	0.54	60	0.76	WP_DNA_DAMAGE_RESPONSE_ONLY_ATM_DEPENDENT	0.540541
GOBP name	111	0.54	42	0.53	regulation of lipid biosynthetic process	0.378378
GOBP name	111	0.54	38	0.48	response to alkaloid	0.342342
GOBP name	110	0.53	104.5	1.33	SRP-dependent cotranslational protein targeting to membrane	0.95
GOBP name	110	0.53	70	0.89	maintenance of protein location in cell	0.636364
WikiPathway	110	0.53	58	0.74	WP_THERMOGENESIS	0.527273
GOBP name	110	0.53	57	0.72	unsaturated fatty acid metabolic process	0.518182
GOBP name	110	0.53	56	0.71	cholesterol metabolic process	0.509091
GOBP name	110	0.53	54	0.69	steroid biosynthetic process	0.490909
GOBP name	110	0.53	53	0.67	negative regulation of lymphocyte activation	0.481818
GOBP name	110	0.53	50	0.64	nucleosome assembly	0.454545
GOBP name	110	0.53	32	0.41	neuron migration	0.290909
GOBP name	109	0.53	97	1.23	RNA 3'-end processing	0.889908
GOBP name	109	0.53	88	1.12	post-Golgi vesicle-mediated transport	0.807339
Hallmark	109	0.53	80	1.02	HALLMARK_PI3K_AKT_MTOR_SIGNALING	0.733945
GOBP name	109	0.53	64	0.81	induction of apoptosis by intracellular signals	0.587156
GOBP name	109	0.53	63	0.8	cell activation involved in immune response	0.577982
WikiPathway	109	0.53	62	0.79	WP_TOLLLIKE_RECEPTOR_SIGNALING_PATHWAY	0.568807
GOBP name	109	0.53	53	0.67	protein localization in membrane	0.486239
GOBP name	109	0.53	52	0.66	response to glucose stimulus	0.477064
WikiPathway	109	0.53	49	0.62	WP_22Q112_COPY_NUMBER_VARIATION_SYNDROME	0.449541
GOBP name	109	0.53	49	0.62	positive regulation of protein secretion	0.449541
GOBP name	109	0.53	46	0.58	axonogenesis	0.422018
GOBP name	109	0.53	28	0.36	skeletal system morphogenesis	0.256881
GOBP name	108	0.52	80	1.02	regulation of ligase activity	0.740741
GOBP name	108	0.52	67	0.85	stress-activated protein kinase signaling cascade	0.62037
Reactome pathway	108	0.52	67	0.85	Mitotic Prometaphase	0.62037
GOBP name	108	0.52	66	0.84	regulation of autophagy	0.611111
GOBP name	108	0.52	62	0.79	leukocyte activation involved in immune response	0.574074
Reactome pathway	108	0.52	59	0.75	Interferon gamma signaling	0.546296
GOBP name	108	0.52	55	0.7	cytoskeleton-dependent intracellular transport	0.509259
Reactome pathway	108	0.52	55	0.7	Post-translational protein phosphorylation	0.509259
GOBP name	108	0.52	54	0.69	regulation of wound healing	0.5
GOBP name	108	0.52	51	0.65	cellular response to metal ion	0.472222
GOBP name	108	0.52	50	0.64	response to ethanol	0.462963
GOBP name	108	0.52	47	0.6	regulation of peptidyl-serine phosphorylation	0.435185
GOBP name	108	0.52	38	0.48	regulation of osteoblast differentiation	0.351852
GOBP name	108	0.52	29	0.37	amino acid transport	0.268519
Reactome pathway	107	0.52	77	0.98	HATs acetylate histones	0.719626
GOBP name	107	0.52	75	0.95	nucleic acid phosphodiester bond hydrolysis	0.700935
GOBP name	107	0.52	72	0.92	cellular carbohydrate catabolic process	0.672897
WikiPathway	107	0.52	68	0.86	WP_COMPLEMENT_SYSTEM_IN_NEURONAL_DEVELOPMENT_AND_PLASTICITY	0.635514
GOBP name	107	0.52	63	0.8	phosphatidylinositol metabolic process	0.588785
GOBP name	107	0.52	62	0.79	establishment or maintenance of cell polarity	0.579439
GOBP name	107	0.52	48	0.61	regulation of interphase of mitotic cell cycle	0.448598
GOBP name	107	0.52	48	0.61	regulation of myeloid leukocyte differentiation	0.448598
GOBP name	107	0.52	46	0.58	positive regulation of chemotaxis	0.429907
GOBP name	107	0.52	37	0.47	negative regulation of neurogenesis	0.345794
GOBP name	107	0.52	36	0.46	muscle structure development	0.336449
GOBP name	107	0.52	27	0.34	appendage morphogenesis	0.252336
GOBP name	107	0.52	27	0.34	limb morphogenesis	0.252336
GOBP name	107	0.52	19	0.24	sodium ion transport	0.17757
GOBP name	106	0.51	84	1.07	vascular endothelial growth factor receptor signaling pathway	0.792453
Hallmark	106	0.51	74	0.94	HALLMARK_INTERFERON_ALPHA_RESPONSE	0.698113
Hallmark	106	0.51	73	0.93	HALLMARK_PEROXISOME	0.688679
GOBP name	106	0.51	66	0.84	cellular response to unfolded protein	0.622642
GOBP name	106	0.51	42	0.53	regulation of cytokine secretion	0.396226
GOBP name	106	0.51	28	0.36	detection of visible light	0.264151
GOBP name	105	0.51	83	1.05	internal protein amino acid acetylation	0.790476
GOBP name	105	0.51	62	0.79	peptidyl-serine modification	0.590476
GOBP name	105	0.51	60	0.76	negative regulation of cytoskeleton organization	0.571429
GOBP name	105	0.51	55	0.7	cellular response to starvation	0.52381
GOBP name	105	0.51	53	0.67	response to calcium ion	0.504762
GOBP name	105	0.51	43	0.55	positive regulation of lipid metabolic process	0.409524
GOBP name	105	0.51	43	0.55	negative regulation of transmembrane receptor protein serine/threonine kinase signaling pathway	0.409524
GOBP name	105	0.51	31	0.39	germ cell development	0.295238
Reactome pathway	105	0.51	9	0.11	Peptide ligand-binding receptors	0.0857143
Reactome pathway	104	0.51	97	1.23	Formation of a pool of free 40S subunits	0.932692
GOBP name	104	0.51	87	1.11	positive regulation of viral reproduction	0.836538
WikiPathway	104	0.51	73	0.93	WP_INTEGRINMEDIATED_CELL_ADHESION	0.701923
GOBP name	104	0.51	55	0.7	regulation of response to cytokine stimulus	0.528846
GOBP name	104	0.51	54	0.69	nucleoside monophosphate metabolic process	0.519231
WikiPathway	104	0.51	51	0.65	WP_BURN_WOUND_HEALING	0.490385
GOBP name	104	0.51	51	0.65	cell growth	0.490385
GOBP name	104	0.51	47	0.6	regulation of nuclear division	0.451923
GOBP name	104	0.51	47	0.6	regulation of mitosis	0.451923
GOBP name	104	0.51	45	0.57	cellular response to hypoxia	0.432692
GOBP name	104	0.51	35	0.44	muscle organ development	0.336538
Reactome pathway	104	0.51	34	0.43	RAF/MAP kinase cascade	0.326923
GOBP name	104	0.51	25	0.32	gonad development	0.240385
GOBP name	104	0.51	23	0.29	sensory organ development	0.221154
GOBP name	103	0.5	76	0.97	regulation of ubiquitin-protein ligase activity	0.737864
GOBP name	103	0.5	65	0.83	endoplasmic reticulum unfolded protein response	0.631068
GOBP name	103	0.5	65	0.83	cellular amino acid biosynthetic process	0.631068
GOBP name	103	0.5	64	0.81	response to hydrogen peroxide	0.621359
GOBP name	103	0.5	54	0.69	positive regulation of transmembrane transport	0.524272
WikiPathway	103	0.5	35	0.44	WP_WNT_SIGNALING_PATHWAY_AND_PLURIPOTENCY	0.339806
WikiPathway	103	0.5	26	0.33	WP_NEURAL_CREST_DIFFERENTIATION	0.252427
WikiPathway	102	0.5	85	1.08	WP_B_CELL_RECEPTOR_SIGNALING_PATHWAY	0.833333
GOBP name	102	0.5	69	0.88	protein stabilization	0.676471
Reactome pathway	102	0.5	66	0.84	RUNX1 regulates transcription of genes involved in differentiation of HSCs	0.647059
GOBP name	102	0.5	60	0.76	organelle fusion	0.588235
GOBP name	102	0.5	56	0.71	response to toxin	0.54902
GOBP name	102	0.5	23	0.29	fertilization	0.22549
Reactome pathway	101	0.49	86	1.09	Downstream TCR signaling	0.851485
GOBP name	101	0.49	78	0.99	transcription elongation, DNA-dependent	0.772277
WikiPathway	101	0.49	76	0.97	WP_COMPLEMENT_SYSTEM	0.752475
GOBP name	101	0.49	62	0.79	regulation of B cell activation	0.613861
GOBP name	101	0.49	58	0.74	positive regulation of binding	0.574257
Hallmark	101	0.49	56	0.71	HALLMARK_ANDROGEN_RESPONSE	0.554455
GOBP name	101	0.49	52	0.66	regulation of transforming growth factor beta receptor signaling pathway	0.514851
GOBP name	101	0.49	51	0.65	triglyceride metabolic process	0.50495
GOBP name	101	0.49	47	0.6	regulation of T cell differentiation	0.465347
GOBP name	101	0.49	38	0.48	response to estradiol stimulus	0.376238
GOBP name	101	0.49	37	0.47	cellular hormone metabolic process	0.366337
GOBP name	101	0.49	32	0.41	aminoglycan biosynthetic process	0.316832
GOBP name	101	0.49	25	0.32	regulation of embryonic development	0.247525
Reactome pathway	100	0.49	81	1.03	COPI-mediated anterograde transport	0.81
GOBP name	100	0.49	81	1.03	peptidyl-lysine acetylation	0.81
GOBP name	100	0.49	77	0.98	T cell receptor signaling pathway	0.77
GOBP name	100	0.49	72	0.92	antigen processing and presentation of peptide antigen via MHC class II	0.72
GOBP name	100	0.49	68	0.86	coenzyme biosynthetic process	0.68
GOBP name	100	0.49	66	0.84	alcohol catabolic process	0.66
GOBP name	100	0.49	59	0.75	interferon-gamma-mediated signaling pathway	0.59
GOBP name	100	0.49	45	0.57	regeneration	0.45
GOBP name	100	0.49	44	0.56	negative regulation of cell projection organization	0.44
GOBP name	100	0.49	41	0.52	leukocyte chemotaxis	0.41
GOBP name	100	0.49	36	0.46	lipid homeostasis	0.36
GOBP name	100	0.49	35	0.44	regulation of striated muscle cell differentiation	0.35
GOBP name	100	0.49	32	0.41	glycosaminoglycan biosynthetic process	0.32
GOBP name	100	0.49	25	0.32	inorganic anion transport	0.25
GOBP name	100	0.49	21	0.27	positive regulation of cyclase activity	0.21
GOBP name	99	0.48	81	1.03	cellular response to heat	0.818182
GOBP name	99	0.48	73	0.93	purine ribonucleotide metabolic process	0.737374
GOBP name	99	0.48	66	0.84	T cell differentiation	0.666667
WikiPathway	99	0.48	65	0.83	WP_SMALL_CELL_LUNG_CANCER	0.656566
Reactome pathway	99	0.48	62	0.79	Anchoring of the basal body to the plasma membrane	0.626263
Reactome pathway	99	0.48	62	0.79	Factors involved in megakaryocyte development and platelet production	0.626263
GOBP name	99	0.48	60	0.76	positive regulation of nucleocytoplasmic transport	0.606061
GOBP name	99	0.48	57	0.72	negative regulation of reproductive process	0.575758
GOBP name	99	0.48	54	0.69	negative regulation of binding	0.545455
GOBP name	99	0.48	54	0.69	osteoblast differentiation	0.545455
GOBP name	99	0.48	51	0.65	microtubule-based transport	0.515152
WikiPathway	99	0.48	47	0.6	WP_HIPPO_SIGNALING_REGULATION_PATHWAYS	0.474747
GOBP name	99	0.48	46	0.58	regulation of endothelial cell migration	0.464646
GOBP name	99	0.48	45	0.57	transition metal ion transport	0.454545
GOBP name	99	0.48	44	0.56	hemopoiesis	0.444444
GOBP name	99	0.48	39	0.5	fat cell differentiation	0.393939
GOBP name	99	0.48	38	0.48	negative regulation of epithelial cell proliferation	0.383838
GOBP name	99	0.48	35	0.44	striated muscle cell differentiation	0.353535
GOBP name	99	0.48	34	0.43	positive regulation of hormone secretion	0.343434
GOBP name	99	0.48	31	0.39	glycoprotein metabolic process	0.313131
GOBP name	99	0.48	25	0.32	regulation of fat cell differentiation	0.252525
GOBP name	99	0.48	19	0.24	positive regulation of lyase activity	0.191919
Reactome pathway	98	0.48	91	1.16	Nonsense Mediated Decay (NMD) independent of the Exon Junction Complex (EJC)	0.928571
GOBP name	98	0.48	79	1	internal peptidyl-lysine acetylation	0.806122
GOBP name	98	0.48	74	0.94	toll-like receptor 4 signaling pathway	0.755102
Reactome pathway	98	0.48	73	0.93	ER-Phagosome pathway	0.744898
GOBP name	98	0.48	72	0.92	antigen processing and presentation of exogenous peptide antigen via MHC class II	0.734694
Reactome pathway	98	0.48	68	0.86	Cargo recognition for clathrin-mediated endocytosis	0.693878
Reactome pathway	98	0.48	64	0.81	COPI-dependent Golgi-to-ER retrograde traffic	0.653061
GOBP name	98	0.48	62	0.79	purine nucleotide biosynthetic process	0.632653
GOBP name	98	0.48	53	0.67	adaptive immune response	0.540816
GOBP name	98	0.48	51	0.65	regulation of cytokine-mediated signaling pathway	0.520408
GOBP name	98	0.48	51	0.65	protein deubiquitination	0.520408
Reactome pathway	97	0.47	80	1.02	UCH proteinases	0.824742
GOBP name	97	0.47	53	0.67	regulation of Ras protein signal transduction	0.546392
GOBP name	97	0.47	52	0.66	homeostasis of number of cells	0.536082
GOBP name	97	0.47	44	0.56	hemopoietic progenitor cell differentiation	0.453608
Reactome pathway	96	0.47	89	1.13	Eukaryotic Translation Termination	0.927083
Reactome pathway	96	0.47	87	1.11	Selenocysteine synthesis	0.90625
Hallmark	96	0.47	84	1.07	HALLMARK_PROTEIN_SECRETION	0.875
GOBP name	96	0.47	84	1.07	cellular component biogenesis	0.875
WikiPathway	96	0.47	83	1.05	WP_CYTOPLASMIC_RIBOSOMAL_PROTEINS	0.864583
GOBP name	96	0.47	70	0.89	protein tetramerization	0.729167
GOBP name	96	0.47	69	0.88	nucleoside triphosphate metabolic process	0.71875
WikiPathway	96	0.47	64	0.81	WP_TCELL_ACTIVATION_SARSCOV2	0.666667
GOBP name	96	0.47	57	0.72	oligosaccharide metabolic process	0.59375
GOBP name	96	0.47	56	0.71	cellular response to radiation	0.583333
GOBP name	96	0.47	49	0.62	regulation of cytokine biosynthetic process	0.510417
GOBP name	96	0.47	49	0.62	plasma membrane organization	0.510417
GOBP name	96	0.47	47	0.6	icosanoid metabolic process	0.489583
GOBP name	95	0.46	71	0.9	antigen processing and presentation of exogenous peptide antigen via MHC class I	0.747368
GOBP name	95	0.46	60	0.76	regulation of histone modification	0.631579
GOBP name	94	0.46	77	0.98	histone acetylation	0.819149
WikiPathway	94	0.46	69	0.88	WP_7Q1123_COPY_NUMBER_VARIATION_SYNDROME	0.734043
GOBP name	94	0.46	59	0.75	cell-matrix adhesion	0.62766
WikiPathway	94	0.46	58	0.74	WP_CORTICOTROPINRELEASING_HORMONE_SIGNALING_PATHWAY	0.617021
GOBP name	94	0.46	57	0.72	myeloid leukocyte activation	0.606383
GOBP name	94	0.46	49	0.62	iron ion homeostasis	0.521277
Reactome pathway	94	0.46	49	0.62	Activation of anterior HOX genes in hindbrain development during early embryogenesis	0.521277
GOBP name	94	0.46	46	0.58	cellular response to tumor necrosis factor	0.489362
GOBP name	94	0.46	44	0.56	multicellular organismal metabolic process	0.468085
WikiPathway	94	0.46	40	0.51	WP_THYROID_HORMONES_PRODUCTION_AND_PERIPHERAL_DOWNSTREAM_SIGNALING_EFFECTS	0.425532
GOBP name	94	0.46	37	0.47	monovalent inorganic cation homeostasis	0.393617
GOBP name	94	0.46	31	0.39	monocarboxylic acid transport	0.329787
GOBP name	94	0.46	30	0.38	positive regulation of transmembrane receptor protein serine/threonine kinase signaling pathway	0.319149
GOBP name	94	0.46	24	0.31	protein O-linked glycosylation	0.255319
WikiPathway	94	0.46	22	0.28	WP_LNCRNA_IN_CANONICAL_WNT_SIGNALING_AND_COLORECTAL_CANCER	0.234043
Reactome pathway	93	0.45	71	0.9	Recruitment of NuMA to mitotic centrosomes	0.763441
GOBP name	93	0.45	67	0.85	ribonucleoside metabolic process	0.72043
GOBP name	93	0.45	64	0.81	DNA conformation change	0.688172
GOBP name	93	0.45	58	0.74	negative regulation of endopeptidase activity	0.623656
GOBP name	93	0.45	57	0.72	ephrin receptor signaling pathway	0.612903
GOBP name	93	0.45	57	0.72	water-soluble vitamin metabolic process	0.612903
WikiPathway	93	0.45	56	0.71	WP_ERBB_SIGNALING_PATHWAY	0.602151
GOBP name	93	0.45	51	0.65	negative regulation of protein complex assembly	0.548387
GOBP name	93	0.45	35	0.44	peptidyl-tyrosine modification	0.376344
WikiPathway	93	0.45	26	0.33	WP_GENES_RELATED_TO_PRIMARY_CILIUM_DEVELOPMENT_BASED_ON_CRISPR	0.27957
GOBP name	93	0.45	24	0.31	memory	0.258065
Reactome pathway	92	0.45	85	1.08	Peptide chain elongation	0.923913
Reactome pathway	92	0.45	85	1.08	Viral mRNA Translation	0.923913
WikiPathway	92	0.45	74	0.94	WP_TNFALPHA_SIGNALING_PATHWAY	0.804348
GOBP name	92	0.45	74	0.94	protein sumoylation	0.804348
GOBP name	92	0.45	71	0.9	positive regulation of ligase activity	0.771739
WikiPathway	92	0.45	70	0.89	WP_ELECTRON_TRANSPORT_CHAIN_OXPHOS_SYSTEM_IN_MITOCHONDRIA	0.76087
WikiPathway	92	0.45	61	0.78	WP_PANCREATIC_ADENOCARCINOMA_PATHWAY	0.663043
GOBP name	92	0.45	55	0.7	activation of caspase activity	0.597826
WikiPathway	92	0.45	55	0.7	WP_APOPTOSIS_MODULATION_AND_SIGNALING	0.597826
Reactome pathway	92	0.45	54	0.69	Regulation of TP53 Activity through Phosphorylation	0.586957
GOBP name	92	0.45	54	0.69	mitotic cell cycle checkpoint	0.586957
Reactome pathway	92	0.45	48	0.61	Cell surface interactions at the vascular wall	0.521739
WikiPathway	92	0.45	48	0.61	WP_G_PROTEIN_SIGNALING_PATHWAYS	0.521739
WikiPathway	92	0.45	45	0.57	WP_P53_TRANSCRIPTIONAL_GENE_NETWORK	0.48913
GOBP name	92	0.45	32	0.41	terpenoid metabolic process	0.347826
GOBP name	92	0.45	29	0.37	response to cAMP	0.315217
GOBP name	92	0.45	28	0.36	phototransduction, visible light	0.304348
GOBP name	92	0.45	22	0.28	embryonic appendage morphogenesis	0.23913
GOBP name	92	0.45	22	0.28	embryonic limb morphogenesis	0.23913
GOBP name	92	0.45	17	0.22	neurotransmitter secretion	0.184783
GOBP name	91	0.44	67	0.85	regulation of RNA splicing	0.736264
GOBP name	91	0.44	67	0.85	antigen processing and presentation of exogenous peptide antigen via MHC class I, TAP-dependent	0.736264
Reactome pathway	91	0.44	57	0.72	Amplification of signal from unattached kinetochores via a MAD2 inhibitory signal	0.626374
GOBP name	91	0.44	56	0.71	chromosome segregation	0.615385
GOBP name	91	0.44	55	0.7	peptidyl-serine phosphorylation	0.604396
GOBP name	91	0.44	47	0.6	very long-chain fatty acid metabolic process	0.516484
GOBP name	91	0.44	44	0.56	regulation of cell-cell adhesion	0.483516
GOBP name	91	0.44	39	0.5	negative regulation of inflammatory response	0.428571
GOBP name	91	0.44	34	0.43	peptidyl-tyrosine phosphorylation	0.373626
GOBP name	91	0.44	34	0.43	regulation of circadian rhythm	0.373626
GOBP name	91	0.44	17	0.22	positive regulation of adenylate cyclase activity	0.186813
WikiPathway	91	0.44	4	0.05	WP_GPCRS_OTHER	0.043956
WikiPathway	90	0.44	72	0.92	WP_TCELL_RECEPTOR_SIGNALING_PATHWAY	0.8
Reactome pathway	90	0.44	52	0.66	Oxidative Stress Induced Senescence	0.577778
GOBP name	90	0.44	47	0.6	liver development	0.522222
GOBP name	90	0.44	38	0.48	positive regulation of leukocyte migration	0.422222
GOBP name	90	0.44	29	0.37	cellular response to nutrient	0.322222
Reactome pathway	89	0.43	71	0.9	RAB GEFs exchange GTP for GDP on RABs	0.797753
GOBP name	89	0.43	69	0.88	ribonucleotide biosynthetic process	0.775281
GOBP name	89	0.43	68	0.86	tRNA processing	0.764045
Reactome pathway	89	0.43	67	0.85	MAPK6/MAPK4 signaling	0.752809
WikiPathway	89	0.43	63	0.8	WP_ANDROGEN_RECEPTOR_SIGNALING_PATHWAY	0.707865
WikiPathway	89	0.43	60	0.76	WP_AMINO_ACID_METABOLISM	0.674157
GOBP name	89	0.43	53	0.67	positive regulation of endocytosis	0.595506
GOBP name	89	0.43	43	0.55	multicellular organismal macromolecule metabolic process	0.483146
GOBP name	89	0.43	38	0.48	regulation of endothelial cell proliferation	0.426966
GOBP name	89	0.43	36	0.46	muscle tissue development	0.404494
GOBP name	89	0.43	30	0.38	renal system process	0.337079
GOBP name	89	0.43	14	0.18	feeding behavior	0.157303
Reactome pathway	88	0.43	76	0.97	Respiratory electron transport	0.863636
GOBP name	88	0.43	74	0.94	transcription termination, DNA-dependent	0.840909
Reactome pathway	88	0.43	65	0.83	Regulation of PLK1 Activity at G2/M Transition	0.738636
GOBP name	88	0.43	61	0.78	positive regulation of cell cycle arrest	0.693182
WikiPathway	88	0.43	55	0.7	WP_ACUTE_VIRAL_MYOCARDITIS	0.625
GOBP name	88	0.43	53	0.67	cellular response to reactive oxygen species	0.602273
GOBP name	88	0.43	45	0.57	regulation of transporter activity	0.511364
Hallmark	88	0.43	41	0.52	HALLMARK_IL6_JAK_STAT3_SIGNALING	0.465909
GOBP name	88	0.43	35	0.44	positive regulation of homeostatic process	0.397727
GOBP name	88	0.43	29	0.37	molting cycle	0.329545
GOBP name	88	0.43	26	0.33	positive regulation of neurological system process	0.295455
GOBP name	88	0.43	25	0.32	female pregnancy	0.284091
Reactome pathway	87	0.42	73	0.93	FCERI mediated NF-kB activation	0.83908
GOBP name	87	0.42	67	0.85	positive regulation of ubiquitin-protein ligase activity	0.770115
WikiPathway	87	0.42	60	0.76	WP_CLEAR_CELL_RENAL_CELL_CARCINOMA_PATHWAYS	0.689655
WikiPathway	87	0.42	59	0.75	WP_APOPTOSIS	0.678161
WikiPathway	87	0.42	57	0.72	WP_RETINOBLASTOMA_GENE_IN_CANCER	0.655172
WikiPathway	87	0.42	56	0.71	WP_MICRORNAS_IN_CARDIOMYOCYTE_HYPERTROPHY	0.643678
GOBP name	87	0.42	52	0.66	regulation of tumor necrosis factor production	0.597701
GOBP name	87	0.42	50	0.64	response to acid	0.574713
GOBP name	87	0.42	47	0.6	regulation of production of molecular mediator of immune response	0.54023
Reactome pathway	87	0.42	46	0.58	G alpha (12/13) signalling events	0.528736
GOBP name	87	0.42	43	0.55	B cell differentiation	0.494253
GOBP name	87	0.42	40	0.51	response to lipid	0.45977
GOBP name	87	0.42	39	0.5	myeloid leukocyte differentiation	0.448276
GOBP name	87	0.42	39	0.5	blood vessel development	0.448276
WikiPathway	87	0.42	30	0.38	WP_HAIR_FOLLICLE_DEVELOPMENT_CYTODIFFERENTIATION_PART_3_OF_3	0.344828
WikiPathway	87	0.42	18	0.23	WP_NCRNAS_INVOLVED_IN_WNT_SIGNALING_IN_HEPATOCELLULAR_CARCINOMA	0.206897
GOBP name	86	0.42	83	1.05	mitochondrial translation	0.965116
Reactome pathway	86	0.42	69	0.88	Interleukin-1 signaling	0.802326
WikiPathway	86	0.42	55	0.7	WP_PROTEASOME_DEGRADATION	0.639535
GOBP name	86	0.42	55	0.7	protein heterooligomerization	0.639535
GOBP name	86	0.42	51	0.65	positive regulation of T cell proliferation	0.593023
WikiPathway	86	0.42	50	0.64	WP_EGFR_TYROSINE_KINASE_INHIBITOR_RESISTANCE	0.581395
GOBP name	86	0.42	49	0.62	polysaccharide catabolic process	0.569767
GOBP name	86	0.42	42	0.53	regulation of interleukin-6 production	0.488372
GOBP name	86	0.42	41	0.52	leukocyte proliferation	0.476744
GOBP name	86	0.42	35	0.44	positive regulation of peptidyl-serine phosphorylation	0.406977
GOBP name	86	0.42	23	0.29	regulation of JAK-STAT cascade	0.267442
GOBP name	85	0.41	58	0.74	vacuole organization	0.682353
WikiPathway	85	0.41	55	0.7	WP_GLIOBLASTOMA_SIGNALING_PATHWAYS	0.647059
GOBP name	85	0.41	54	0.69	organelle localization	0.635294
GOBP name	85	0.41	53	0.67	positive regulation of proteolysis	0.623529
GOBP name	85	0.41	51	0.65	regulation of protein complex disassembly	0.6
GOBP name	85	0.41	48	0.61	protein secretion	0.564706
GOBP name	85	0.41	47	0.6	nucleobase-containing compound catabolic process	0.552941
GOBP name	85	0.41	38	0.48	regulation of DNA binding	0.447059
GOBP name	85	0.41	37	0.47	hydrogen transport	0.435294
GOBP name	85	0.41	34	0.43	cellular response to steroid hormone stimulus	0.4
GOBP name	85	0.41	29	0.37	adult locomotory behavior	0.341176
GOBP name	85	0.41	27	0.34	neuromuscular process	0.317647
GOBP name	85	0.41	27	0.34	odontogenesis	0.317647
GOBP name	85	0.41	22	0.28	male gonad development	0.258824
GOBP name	85	0.41	19	0.24	calcium ion transmembrane transport	0.223529
Reactome pathway	84	0.41	71	0.9	RNA Polymerase II Pre-transcription Events	0.845238
GOBP name	84	0.41	65	0.83	negative regulation of gene expression, epigenetic	0.77381
GOBP name	84	0.41	54	0.69	regulation of transcription factor import into nucleus	0.642857
GOBP name	84	0.41	52	0.66	regulation of proteasomal ubiquitin-dependent protein catabolic process	0.619048
GOBP name	84	0.41	49	0.62	positive regulation of protein import into nucleus	0.583333
GOBP name	84	0.41	48	0.61	reactive oxygen species metabolic process	0.571429
GOBP name	84	0.41	47	0.6	negative regulation of intracellular transport	0.559524
GOBP name	84	0.41	46	0.58	regulation of coagulation	0.547619
GOBP name	84	0.41	46	0.58	response to type I interferon	0.547619
GOBP name	84	0.41	43	0.55	regulation of cell-matrix adhesion	0.511905
GOBP name	84	0.41	40	0.51	post-embryonic development	0.47619
GOBP name	84	0.41	40	0.51	regulation of cyclin-dependent protein kinase activity	0.47619
GOBP name	84	0.41	39	0.5	regulation of smooth muscle cell proliferation	0.464286
GOBP name	84	0.41	35	0.44	calcium-mediated signaling	0.416667
GOBP name	83	0.4	73	0.93	RNA export from nucleus	0.879518
GOBP name	83	0.4	66	0.84	mRNA 3'-end processing	0.795181
Reactome pathway	83	0.4	65	0.83	TP53 Regulates Metabolic Genes	0.783133
WikiPathway	83	0.4	64	0.81	WP_PYRIMIDINE_METABOLISM	0.771084
GOBP name	83	0.4	62	0.79	regulation of mRNA processing	0.746988
GOBP name	83	0.4	60	0.76	integrin-mediated signaling pathway	0.722892
Reactome pathway	83	0.4	54	0.69	Integrin cell surface interactions	0.650602
Reactome pathway	83	0.4	54	0.69	Transcriptional regulation of white adipocyte differentiation	0.650602
WikiPathway	83	0.4	46	0.58	WP_DNA_IRDAMAGE_AND_CELLULAR_RESPONSE_VIA_ATR	0.554217
GOBP name	83	0.4	45	0.57	cellular response to type I interferon	0.542169
GOBP name	83	0.4	45	0.57	type I interferon-mediated signaling pathway	0.542169
GOBP name	83	0.4	44	0.56	DNA integrity checkpoint	0.53012
GOBP name	83	0.4	40	0.51	collagen metabolic process	0.481928
GOBP name	83	0.4	37	0.47	proton transport	0.445783
GOBP name	83	0.4	28	0.36	vascular process in circulatory system	0.337349
GOBP name	83	0.4	27	0.34	regulation of skeletal muscle tissue development	0.325301
GOBP name	83	0.4	14	0.18	positive regulation of neuron differentiation	0.168675
GOBP name	82	0.4	63	0.8	toll-like receptor 3 signaling pathway	0.768293
Reactome pathway	82	0.4	61	0.78	ABC-family proteins mediated transport	0.743902
GOBP name	82	0.4	59	0.75	MyD88-dependent toll-like receptor signaling pathway	0.719512
GOBP name	82	0.4	46	0.58	negative regulation of cellular catabolic process	0.560976
GOBP name	82	0.4	41	0.52	positive regulation of protein kinase B signaling cascade	0.5
Reactome pathway	82	0.4	40	0.51	PI5P, PP2A and IER3 Regulate PI3K/AKT Signaling	0.487805
GOBP name	82	0.4	35	0.44	synaptic vesicle transport	0.426829
GOBP name	82	0.4	34	0.43	regulation of dendrite development	0.414634
GOBP name	82	0.4	34	0.43	positive regulation of calcium ion transport	0.414634
GOBP name	82	0.4	33	0.42	regulation of interferon-gamma production	0.402439
GOBP name	82	0.4	28	0.36	diterpenoid metabolic process	0.341463
GOBP name	82	0.4	21	0.27	canonical Wnt receptor signaling pathway	0.256098
WikiPathway	82	0.4	19	0.24	WP_BARDETBIEDL_SYNDROME	0.231707
GOBP name	82	0.4	1	0.01	neuropeptide signaling pathway	0.0121951
GOBP name	81	0.39	65	0.83	anaphase-promoting complex-dependent proteasomal ubiquitin-dependent protein catabolic process	0.802469
Reactome pathway	81	0.39	64	0.81	Recruitment of mitotic centrosome proteins and complexes	0.790123
GOBP name	81	0.39	64	0.81	RNA modification	0.790123
GOBP name	81	0.39	53	0.67	positive regulation of protein polymerization	0.654321
GOBP name	81	0.39	52	0.66	phosphatidylinositol biosynthetic process	0.641975
GOBP name	81	0.39	52	0.66	spindle organization	0.641975
GOBP name	81	0.39	47	0.6	DNA modification	0.580247
GOBP name	81	0.39	46	0.58	regulation of glucose transport	0.567901
Reactome pathway	81	0.39	43	0.55	Degradation of the extracellular matrix	0.530864
GOBP name	81	0.39	43	0.55	negative regulation of MAPKKK cascade	0.530864
GOBP name	81	0.39	41	0.52	mononuclear cell proliferation	0.506173
WikiPathway	81	0.39	36	0.46	WP_REGULATORY_CIRCUITS_OF_THE_STAT3_SIGNALING_PATHWAY	0.444444
WikiPathway	81	0.39	35	0.44	WP_CLOCKCONTROLLED_AUTOPHAGY_IN_BONE_METABOLISM	0.432099
GOBP name	81	0.39	32	0.41	regulation of leukocyte chemotaxis	0.395062
GOBP name	81	0.39	30	0.38	tube closure	0.37037
GOBP name	81	0.39	29	0.37	lung development	0.358025
GOBP name	81	0.39	28	0.36	muscle cell development	0.345679
GOBP name	81	0.39	27	0.34	organic anion transport	0.333333
GOBP name	81	0.39	19	0.24	central nervous system neuron differentiation	0.234568
GOBP name	81	0.39	15	0.19	embryonic skeletal system morphogenesis	0.185185
GOBP name	80	0.39	60	0.76	MyD88-independent toll-like receptor signaling pathway	0.75
GOBP name	80	0.39	58	0.74	nucleotide-excision repair	0.725
WikiPathway	80	0.39	52	0.66	WP_EXTRAFOLLICULAR_AND_FOLLICULAR_B_CELL_ACTIVATION_BY_SARSCOV2	0.65
Reactome pathway	80	0.39	46	0.58	Processing of DNA double-strand break ends	0.575
GOBP name	80	0.39	44	0.56	DNA damage response, signal transduction resulting in induction of apoptosis	0.55
GOBP name	80	0.39	42	0.53	vesicle fusion	0.525
Reactome pathway	80	0.39	41	0.52	Senescence-Associated Secretory Phenotype (SASP)	0.5125
GOBP name	80	0.39	38	0.48	regulation of calcium ion transport into cytosol	0.475
GOBP name	80	0.39	37	0.47	multicellular organismal catabolic process	0.4625
GOBP name	80	0.39	35	0.44	positive regulation of inflammatory response	0.4375
GOBP name	80	0.39	30	0.38	neural tube closure	0.375
GOBP name	80	0.39	17	0.22	tube development	0.2125
GOBP name	80	0.39	12	0.15	negative regulation of lyase activity	0.15
GOBP name	79	0.38	75.5	0.955	platelet degranulation	0.955696
WikiPathway	79	0.38	60	0.76	WP_LEPTIN_SIGNALING_PATHWAY	0.759494
GOBP name	79	0.38	55	0.7	nuclear import	0.696203
GOBP name	79	0.38	47	0.6	regulation of cellular amine metabolic process	0.594937
GOBP name	79	0.38	43	0.55	negative regulation of immune response	0.544304
GOBP name	79	0.38	42	0.53	negative regulation of immune effector process	0.531646
Reactome pathway	79	0.38	42	0.53	Interferon alpha/beta signaling	0.531646
GOBP name	79	0.38	42	0.53	regulation of cell projection assembly	0.531646
GOBP name	79	0.38	39	0.5	lymphocyte proliferation	0.493671
GOBP name	79	0.38	38	0.48	positive regulation of neuron projection development	0.481013
GOBP name	79	0.38	38	0.48	cell-cell junction assembly	0.481013
GOBP name	79	0.38	38	0.48	positive regulation of lymphocyte differentiation	0.481013
GOBP name	79	0.38	36	0.46	multicellular organism growth	0.455696
GOBP name	79	0.38	25	0.32	positive regulation of transmission of nerve impulse	0.316456
GOBP name	79	0.38	24	0.31	hormone transport	0.303797
GOBP name	79	0.38	17	0.22	BMP signaling pathway	0.21519
GOBP name	79	0.38	11	0.14	negative regulation of cyclase activity	0.139241
Reactome pathway	78	0.38	69	0.88	CLEC7A (Dectin-1) signaling	0.884615
GOBP name	78	0.38	64	0.81	regulation of ubiquitin-protein ligase activity involved in mitotic cell cycle	0.820513
GOBP name	78	0.38	56	0.71	protein alkylation	0.717949
Reactome pathway	78	0.38	55	0.7	Translocation of GLUT4 to the plasma membrane	0.705128
GOBP name	78	0.38	51	0.65	peptide metabolic process	0.653846
GOBP name	78	0.38	46	0.58	cytokinesis	0.589744
GOBP name	78	0.38	45	0.57	monosaccharide transport	0.576923
GOBP name	78	0.38	45	0.57	regulation of reactive oxygen species metabolic process	0.576923
GOBP name	78	0.38	42	0.53	lymphocyte activation involved in immune response	0.538462
GOBP name	78	0.38	42	0.53	regulation of blood coagulation	0.538462
GOBP name	78	0.38	39	0.5	negative regulation of T cell activation	0.5
GOBP name	78	0.38	37	0.47	positive regulation of myeloid cell differentiation	0.474359
GOBP name	78	0.38	35	0.44	positive regulation of leukocyte mediated immunity	0.448718
GOBP name	78	0.38	35	0.44	positive regulation of lymphocyte mediated immunity	0.448718
GOBP name	78	0.38	33	0.42	protein methylation	0.423077
GOBP name	78	0.38	32	0.41	protein lipidation	0.410256
GOBP name	78	0.38	26	0.33	retinoid metabolic process	0.333333
GOBP name	78	0.38	21	0.27	cartilage development	0.269231
GOBP name	78	0.38	21	0.27	cellular response to vitamin	0.269231
GOBP name	78	0.38	17	0.22	activation of adenylate cyclase activity	0.217949
GOBP name	78	0.38	17	0.22	eye development	0.217949
GOBP name	78	0.38	11	0.14	negative regulation of adenylate cyclase activity	0.141026
GOBP name	77	0.37	63	0.8	regulation of viral transcription	0.818182
Reactome pathway	77	0.37	61	0.78	The role of GTSE1 in G2/M progression after G2 checkpoint	0.792208
GOBP name	77	0.37	59	0.75	Golgi organization	0.766234
GOBP name	77	0.37	58	0.74	TRIF-dependent toll-like receptor signaling pathway	0.753247
GOBP name	77	0.37	55	0.7	purine nucleoside triphosphate metabolic process	0.714286
WikiPathway	77	0.37	49	0.62	WP_SELENIUM_MICRONUTRIENT_NETWORK	0.636364
GOBP name	77	0.37	45	0.57	glucose transport	0.584416
GOBP name	77	0.37	45	0.57	hexose transport	0.584416
WikiPathway	77	0.37	44	0.56	WP_NONGENOMIC_ACTIONS_OF_125_DIHYDROXYVITAMIN_D3	0.571429
GOBP name	77	0.37	42	0.53	regulation of oxidoreductase activity	0.545455
GOBP name	77	0.37	36	0.46	positive regulation of adaptive immune response	0.467532
GOBP name	77	0.37	31	0.39	striated muscle tissue development	0.402597
GOBP name	77	0.37	27	0.34	regulation of receptor activity	0.350649
GOBP name	77	0.37	25	0.32	regulation of striated muscle contraction	0.324675
GOBP name	77	0.37	22	0.28	palate development	0.285714
GOBP name	77	0.37	20	0.25	membrane depolarization	0.25974
GOBP name	77	0.37	9	0.11	axis specification	0.116883
Reactome pathway	76	0.37	73	0.93	Mitochondrial translation elongation	0.960526
Reactome pathway	76	0.37	73	0.93	Mitochondrial translation termination	0.960526
Reactome pathway	76	0.37	73	0.93	Mitochondrial translation initiation	0.960526
WikiPathway	76	0.37	58	0.74	WP_PROLACTIN_SIGNALING_PATHWAY	0.763158
GOBP name	76	0.37	52	0.66	protein import into nucleus	0.684211
WikiPathway	76	0.37	48	0.61	WP_NONSMALL_CELL_LUNG_CANCER	0.631579
Reactome pathway	76	0.37	48	0.61	NoRC negatively regulates rRNA expression	0.631579
GOBP name	76	0.37	46	0.58	gene silencing	0.605263
GOBP name	76	0.37	43	0.55	DNA damage checkpoint	0.565789
GOBP name	76	0.37	42	0.53	positive regulation of cell-substrate adhesion	0.552632
GOBP name	76	0.37	42	0.53	oligosaccharide biosynthetic process	0.552632
GOBP name	76	0.37	41	0.52	cellular response to organic nitrogen	0.539474
GOBP name	76	0.37	39	0.5	regulation of transmembrane transporter activity	0.513158
WikiPathway	76	0.37	36	0.46	WP_MECP2_AND_ASSOCIATED_RETT_SYNDROME	0.473684
GOBP name	76	0.37	32	0.41	somatic stem cell maintenance	0.421053
GOBP name	76	0.37	23	0.29	regulation of epithelial cell differentiation	0.302632
GOBP name	76	0.37	22	0.28	regulation of BMP signaling pathway	0.289474
GOBP name	76	0.37	22	0.28	benzene-containing compound metabolic process	0.289474
GOBP name	75	0.36	62	0.79	positive regulation of type I interferon production	0.826667
GOBP name	75	0.36	57	0.72	lymphocyte costimulation	0.76
GOBP name	75	0.36	54	0.69	ribonucleoside triphosphate metabolic process	0.72
GOBP name	75	0.36	47	0.6	negative regulation of translation	0.626667
WikiPathway	75	0.36	46	0.58	WP_CHROMOSOMAL_AND_MICROSATELLITE_INSTABILITY_IN_COLORECTAL_CANCER	0.613333
GOBP name	75	0.36	43	0.55	protein ubiquitination involved in ubiquitin-dependent protein catabolic process	0.573333
GOBP name	75	0.36	42	0.53	negative regulation of DNA metabolic process	0.56
GOBP name	75	0.36	42	0.53	negative regulation of caspase activity	0.56
GOBP name	75	0.36	41	0.52	cellular response to amine stimulus	0.546667
GOBP name	75	0.36	41	0.52	negative regulation of intracellular protein transport	0.546667
GOBP name	75	0.36	35	0.44	regulation of phosphatidylinositol 3-kinase cascade	0.466667
GOBP name	75	0.36	33	0.42	regulation of lipid transport	0.44
GOBP name	75	0.36	32	0.41	recombinational repair	0.426667
WikiPathway	75	0.36	30	0.38	WP_JOUBERT_SYNDROME	0.4
GOBP name	75	0.36	26	0.33	regulation of organ growth	0.346667
GOBP name	75	0.36	24	0.31	positive regulation of synaptic transmission	0.32
GOBP name	75	0.36	21	0.27	positive regulation of cell division	0.28
GOBP name	74	0.36	63	0.8	transcription elongation from RNA polymerase II promoter	0.851351
GOBP name	74	0.36	61	0.78	negative regulation of ligase activity	0.824324
GOBP name	74	0.36	61	0.78	negative regulation of ubiquitin-protein ligase activity	0.824324
GOBP name	74	0.36	58	0.74	DNA catabolic process	0.783784
GOBP name	74	0.36	57	0.72	vacuolar transport	0.77027
Reactome pathway	74	0.36	57	0.72	AURKA Activation by TPX2	0.77027
GOBP name	74	0.36	57	0.72	T cell costimulation	0.77027
GOBP name	74	0.36	56	0.71	purine ribonucleotide biosynthetic process	0.756757
WikiPathway	74	0.36	52	0.66	WP_HEAD_AND_NECK_SQUAMOUS_CELL_CARCINOMA	0.702703
GOBP name	74	0.36	48	0.61	steroid hormone receptor signaling pathway	0.648649
Hallmark	74	0.36	45	0.57	HALLMARK_CHOLESTEROL_HOMEOSTASIS	0.608108
Reactome pathway	74	0.36	45	0.57	ECM proteoglycans	0.608108
GOBP name	74	0.36	45	0.57	monocarboxylic acid catabolic process	0.608108
GOBP name	74	0.36	44	0.56	DNA biosynthetic process	0.594595
GOBP name	74	0.36	43	0.55	response to amino acid stimulus	0.581081
GOBP name	74	0.36	42	0.53	regulation of leukocyte apoptosis	0.567568
GOBP name	74	0.36	42	0.53	receptor metabolic process	0.567568
WikiPathway	74	0.36	38	0.48	WP_ARRHYTHMOGENIC_RIGHT_VENTRICULAR_CARDIOMYOPATHY	0.513514
GOBP name	74	0.36	35	0.44	regulation of fibroblast proliferation	0.472973
GOBP name	74	0.36	35	0.44	wound healing	0.472973
GOBP name	74	0.36	34	0.43	negative regulation of myeloid cell differentiation	0.459459
GOBP name	74	0.36	33	0.42	positive regulation of adaptive immune response based on somatic recombination of immune receptors built from immunoglobulin superfamily domains	0.445946
GOBP name	74	0.36	33	0.42	cellular polysaccharide metabolic process	0.445946
GOBP name	74	0.36	32	0.41	regulation of steroid metabolic process	0.432432
GOBP name	74	0.36	32	0.41	double-strand break repair via homologous recombination	0.432432
GOBP name	74	0.36	28	0.36	developmental growth involved in morphogenesis	0.378378
GOBP name	74	0.36	24	0.31	molting cycle process	0.324324
GOBP name	74	0.36	24	0.31	hair cycle process	0.324324
GOBP name	74	0.36	18	0.23	striated muscle contraction	0.243243
GOBP name	74	0.36	16	0.2	inositol phosphate-mediated signaling	0.216216
WikiPathway	74	0.36	6	0.08	WP_PEPTIDE_GPCRS	0.0810811
GOBP name	73	0.35	70	0.89	mitochondrial translational initiation	0.958904
GOBP name	73	0.35	70	0.89	mitochondrial translational termination	0.958904
GOBP name	73	0.35	70	0.89	mitochondrial translational elongation	0.958904
GOBP name	73	0.35	65	0.83	mRNA export from nucleus	0.890411
Reactome pathway	73	0.35	63	0.8	RNA polymerase II transcribes snRNA genes	0.863014
GOBP name	73	0.35	57	0.72	toll-like receptor 9 signaling pathway	0.780822
GOBP name	73	0.35	57	0.72	signal transduction involved in cell cycle checkpoint	0.780822
GOBP name	73	0.35	56	0.71	toll-like receptor 2 signaling pathway	0.767123
Reactome pathway	73	0.35	51	0.65	Transcriptional regulation by small RNAs	0.69863
Reactome pathway	73	0.35	50	0.64	Hedgehog 'on' state	0.684932
WikiPathway	73	0.35	46	0.58	WP_CYTOSOLIC_DNASENSING_PATHWAY	0.630137
GOBP name	73	0.35	45	0.57	regulation of mitochondrion organization	0.616438
WikiPathway	73	0.35	45	0.57	WP_PRIMARY_FOCAL_SEGMENTAL_GLOMERULOSCLEROSIS_FSGS	0.616438
GOBP name	73	0.35	42	0.53	regulation of epidermal growth factor receptor signaling pathway	0.575342
GOBP name	73	0.35	41	0.52	cytokine production	0.561644
WikiPathway	73	0.35	39	0.5	WP_MIRNA_REGULATION_OF_DNA_DAMAGE_RESPONSE	0.534247
GOBP name	73	0.35	38	0.48	leukocyte mediated immunity	0.520548
WikiPathway	73	0.35	38	0.48	WP_TH17_CELL_DIFFERENTIATION_PATHWAY	0.520548
WikiPathway	73	0.35	38	0.48	WP_MELANOMA	0.520548
GOBP name	73	0.35	34	0.43	collagen catabolic process	0.465753
GOBP name	73	0.35	32	0.41	regulation of extent of cell growth	0.438356
Reactome pathway	73	0.35	32	0.41	PIP3 activates AKT signaling	0.438356
GOBP name	73	0.35	28	0.36	ovulation cycle process	0.383562
GOBP name	73	0.35	24	0.31	blood vessel morphogenesis	0.328767
Reactome pathway	73	0.35	15	0.19	Stimuli-sensing channels	0.205479
Reactome pathway	72	0.35	62	0.79	SUMOylation of DNA damage response and repair proteins	0.861111
GOBP name	72	0.35	61	0.78	positive regulation of ubiquitin-protein ligase activity involved in mitotic cell cycle	0.847222
Reactome pathway	72	0.35	59	0.75	Cdc20:Phospho-APC/C mediated degradation of Cyclin A	0.819444
Reactome pathway	72	0.35	58	0.74	APC/C:Cdh1 mediated degradation of Cdc20 and other APC/C:Cdh1 targeted proteins in late mitosis/early G1	0.805556
GOBP name	72	0.35	57	0.72	signal transduction involved in DNA integrity checkpoint	0.791667
GOBP name	72	0.35	57	0.72	signal transduction involved in DNA damage checkpoint	0.791667
WikiPathway	72	0.35	52	0.66	WP_PARKINUBIQUITIN_PROTEASOMAL_SYSTEM_PATHWAY	0.722222
GOBP name	72	0.35	51	0.65	monosaccharide catabolic process	0.708333
WikiPathway	72	0.35	50	0.64	WP_16P112_PROXIMAL_DELETION_SYNDROME	0.694444
WikiPathway	72	0.35	42	0.53	WP_FOLATE_METABOLISM	0.583333
GOBP name	72	0.35	37	0.47	negative regulation of transforming growth factor beta receptor signaling pathway	0.513889
GOBP name	72	0.35	34	0.43	regulation of cell killing	0.472222
GOBP name	72	0.35	33	0.42	regulation of multicellular organism growth	0.458333
GOBP name	72	0.35	30	0.38	positive regulation of peptide secretion	0.416667
GOBP name	72	0.35	21	0.27	biomineral tissue development	0.291667
GOBP name	72	0.35	21	0.27	peptide transport	0.291667
GOBP name	72	0.35	18	0.23	regulation of gliogenesis	0.25
GOBP name	72	0.35	11	0.14	smoothened signaling pathway	0.152778
Reactome pathway	71	0.34	57	0.72	Orc1 removal from chromatin	0.802817
Reactome pathway	71	0.34	56	0.71	Loss of Nlp from mitotic centrosomes	0.788732
Reactome pathway	71	0.34	56	0.71	Loss of proteins required for interphase microtubule organization from the centrosome	0.788732
GOBP name	71	0.34	54	0.69	monosaccharide biosynthetic process	0.760563
Reactome pathway	71	0.34	53	0.67	COPII (Coat Protein 2) Mediated Vesicle Transport	0.746479
Reactome pathway	71	0.34	52	0.66	Regulation of RUNX2 expression and activity	0.732394
WikiPathway	71	0.34	44	0.56	WP_CHOLESTEROL_METABOLISM	0.619718
GOBP name	71	0.34	44	0.56	Rab protein signal transduction	0.619718
GOBP name	71	0.34	39	0.5	protein polymerization	0.549296
WikiPathway	71	0.34	39	0.5	WP_DNA_DAMAGE_RESPONSE	0.549296
GOBP name	71	0.34	36	0.46	regulation of ion transmembrane transporter activity	0.507042
Reactome pathway	71	0.34	35	0.44	Amyloid fiber formation	0.492958
GOBP name	71	0.34	21	0.27	hormone secretion	0.295775
GOBP name	71	0.34	18	0.23	multicellular organismal response to stress	0.253521
GOBP name	71	0.34	10	0.13	regulation of adenylate cyclase activity involved in G-protein signaling pathway	0.140845
GOBP name	71	0.34	10	0.13	positive regulation of adenylate cyclase activity by G-protein signaling pathway	0.140845
Reactome pathway	70	0.34	64	0.81	Transport of Mature mRNA derived from an Intron-Containing Transcript	0.914286
GOBP name	70	0.34	62	0.79	cellular component biogenesis at cellular level	0.885714
Reactome pathway	70	0.34	60	0.76	ISG15 antiviral mechanism	0.857143
GOBP name	70	0.34	53	0.67	protein activation cascade	0.757143
GOBP name	70	0.34	48	0.61	oxidoreduction coenzyme metabolic process	0.685714
GOBP name	70	0.34	48	0.61	positive regulation of translation	0.685714
WikiPathway	70	0.34	45	0.57	WP_STEROL_REGULATORY_ELEMENTBINDING_PROTEINS_SREBP_SIGNALING	0.642857
GOBP name	70	0.34	39	0.5	epidermal cell differentiation	0.557143
GOBP name	70	0.34	38	0.48	regulation of JUN kinase activity	0.542857
GOBP name	70	0.34	36	0.46	response to interleukin-1	0.514286
GOBP name	70	0.34	32	0.41	regulation of carbohydrate biosynthetic process	0.457143
GOBP name	70	0.34	26	0.33	negative regulation of lipid metabolic process	0.371429
GOBP name	70	0.34	25	0.32	body fluid secretion	0.357143
GOBP name	70	0.34	24	0.31	ameboidal cell migration	0.342857
GOBP name	70	0.34	22	0.28	regulation of biomineral tissue development	0.314286
WikiPathway	70	0.34	20	0.25	WP_GLUCOCORTICOID_RECEPTOR_PATHWAY	0.285714
Reactome pathway	69	0.34	57	0.72	Regulation of PTEN stability and activity	0.826087
GOBP name	69	0.34	54	0.69	signal transduction involved in mitotic cell cycle checkpoint	0.782609
GOBP name	69	0.34	54	0.69	signal transduction involved in mitotic cell cycle G1/S checkpoint	0.782609
GOBP name	69	0.34	54	0.69	signal transduction involved in mitotic cell cycle G1/S transition DNA damage checkpoint	0.782609
GOBP name	69	0.34	54	0.69	signal transduction involved in G1/S transition checkpoint	0.782609
GOBP name	69	0.34	48	0.61	purine ribonucleoside triphosphate metabolic process	0.695652
GOBP name	69	0.34	47	0.6	positive regulation of actin filament polymerization	0.681159
WikiPathway	69	0.34	47	0.6	WP_THYROID_STIMULATING_HORMONE_TSH_SIGNALING_PATHWAY	0.681159
GOBP name	69	0.34	38	0.48	negative regulation of transmembrane transport	0.550725
WikiPathway	69	0.34	36	0.46	WP_PPAR_SIGNALING_PATHWAY	0.521739
GOBP name	69	0.34	32	0.41	regulation of leukocyte mediated cytotoxicity	0.463768
GOBP name	69	0.34	30	0.38	regulation of T cell mediated immunity	0.434783
GOBP name	69	0.34	27	0.34	positive regulation of leukocyte chemotaxis	0.391304
GOBP name	69	0.34	27	0.34	positive regulation of cytokine secretion	0.391304
GOBP name	69	0.34	21	0.27	regulation of neural precursor cell proliferation	0.304348
Reactome pathway	68	0.33	58	0.74	Degradation of beta-catenin by the destruction complex	0.852941
Reactome pathway	68	0.33	54	0.69	Regulation of RAS by GAPs	0.794118
GOBP name	68	0.33	53	0.67	DNA damage response, signal transduction by p53 class mediator resulting in cell cycle arrest	0.779412
GOBP name	68	0.33	49	0.62	pyrimidine-containing compound metabolic process	0.720588
GOBP name	68	0.33	46	0.58	membrane docking	0.676471
GOBP name	68	0.33	41	0.52	microtubule organizing center organization	0.602941
WikiPathway	68	0.33	40	0.51	WP_SARSCOV2_INNATE_IMMUNITY_EVASION_AND_CELLSPECIFIC_IMMUNE_RESPONSE	0.588235
Reactome pathway	68	0.33	40	0.51	RUNX1 regulates genes involved in megakaryocyte differentiation and platelet function	0.588235
GOBP name	68	0.33	37	0.47	regulation of acute inflammatory response	0.544118
GOBP name	68	0.33	37	0.47	regulation of alpha-beta T cell activation	0.544118
GOBP name	68	0.33	37	0.47	chromatin assembly or disassembly	0.544118
GOBP name	68	0.33	36	0.46	sphingoid metabolic process	0.529412
WikiPathway	68	0.33	35	0.44	WP_AMPACTIVATED_PROTEIN_KINASE_SIGNALING	0.514706
GOBP name	68	0.33	35	0.44	negative regulation of MAP kinase activity	0.514706
GOBP name	68	0.33	35	0.44	cellular response to mechanical stimulus	0.514706
GOBP name	68	0.33	32	0.41	regulation of generation of precursor metabolites and energy	0.470588
GOBP name	68	0.33	31	0.39	positive regulation of stress-activated protein kinase signaling cascade	0.455882
Reactome pathway	68	0.33	30	0.38	Collagen biosynthesis and modifying enzymes	0.441176
Reactome pathway	68	0.33	29.5	0.375	Macroautophagy	0.433824
GOBP name	68	0.33	28	0.36	positive regulation of peptide hormone secretion	0.411765
GOBP name	68	0.33	23	0.29	tissue remodeling	0.338235
GOBP name	68	0.33	23	0.29	regulation of fatty acid metabolic process	0.338235
GOBP name	68	0.33	20	0.25	cellular response to retinoic acid	0.294118
GOBP name	68	0.33	20	0.25	cellular response to vitamin A	0.294118
GOBP name	68	0.33	15	0.19	associative learning	0.220588
Reactome pathway	67	0.33	60	0.76	Activation of NF-kappaB in B cells	0.895522
Reactome pathway	67	0.33	57	0.72	Regulation of actin dynamics for phagocytic cup formation	0.850746
Reactome pathway	67	0.33	56	0.71	APC/C:Cdc20 mediated degradation of Securin	0.835821
GOBP name	67	0.33	56	0.71	negative regulation of ubiquitin-protein ligase activity involved in mitotic cell cycle	0.835821
WikiPathway	67	0.33	52	0.66	WP_AGERAGE_PATHWAY	0.776119
GOBP name	67	0.33	52	0.66	regulation of translational initiation	0.776119
Reactome pathway	67	0.33	49	0.62	TNFR2 non-canonical NF-kB pathway	0.731343
WikiPathway	67	0.33	49	0.62	WP_RAC1PAK1P38MMP2_PATHWAY	0.731343
GOBP name	67	0.33	39	0.5	negative regulation of NF-kappaB transcription factor activity	0.58209
WikiPathway	67	0.33	36	0.46	WP_G1_TO_S_CELL_CYCLE_CONTROL	0.537313
GOBP name	67	0.33	36	0.46	cellular iron ion homeostasis	0.537313
GOBP name	67	0.33	26	0.33	actomyosin structure organization	0.38806
GOBP name	67	0.33	23	0.29	regulation of skeletal muscle fiber development	0.343284
Reactome pathway	66	0.32	52	0.66	Oxygen-dependent proline hydroxylation of Hypoxia-inducible Factor Alpha	0.787879
GOBP name	66	0.32	41	0.52	lipid oxidation	0.621212
GOBP name	66	0.32	39	0.5	nucleoside monophosphate biosynthetic process	0.590909
WikiPathway	66	0.32	39	0.5	WP_PHYSICOCHEMICAL_FEATURES_AND_TOXICITYASSOCIATED_PATHWAYS	0.590909
Reactome pathway	66	0.32	39	0.5	G2/M DNA damage checkpoint	0.590909
WikiPathway	66	0.32	39	0.5	WP_TRANSSULFURATION_ONECARBON_METABOLISM_AND_RELATED_PATHWAYS	0.590909
WikiPathway	66	0.32	37	0.47	WP_ENDOMETRIAL_CANCER	0.560606
GOBP name	66	0.32	37	0.47	dolichol-linked oligosaccharide biosynthetic process	0.560606
GOBP name	66	0.32	37	0.47	aminoglycan catabolic process	0.560606
GOBP name	66	0.32	36	0.46	regulation of DNA repair	0.545455
GOBP name	66	0.32	33	0.42	positive regulation of T cell differentiation	0.5
GOBP name	66	0.32	27	0.34	positive regulation of endothelial cell proliferation	0.409091
GOBP name	66	0.32	27	0.34	negative regulation of phosphatase activity	0.409091
GOBP name	66	0.32	26	0.33	glycolipid metabolic process	0.393939
GOBP name	66	0.32	25	0.32	vasculogenesis	0.378788
GOBP name	66	0.32	23	0.29	negative regulation of angiogenesis	0.348485
WikiPathway	66	0.32	20	0.25	WP_LUNG_FIBROSIS	0.30303
GOBP name	66	0.32	9	0.11	inhibition of adenylate cyclase activity by G-protein signaling pathway	0.136364
GOBP name	66	0.32	7	0.09	dorsal/ventral pattern formation	0.106061
Reactome pathway	65	0.32	62	0.79	Regulation of HSF1-mediated heat shock response	0.953846
Reactome pathway	65	0.32	61	0.78	Cleavage of Growing Transcript in the Termination Region	0.938462
Reactome pathway	65	0.32	52	0.66	TP53 Regulates Transcription of DNA Repair Genes	0.8
Reactome pathway	65	0.32	52	0.66	Mitochondrial protein import	0.8
GOBP name	65	0.32	50	0.64	telomere organization	0.769231
WikiPathway	65	0.32	49	0.62	WP_TCELL_ANTIGEN_RECEPTOR_TCR_PATHWAY_DURING_STAPHYLOCOCCUS_AUREUS_INFECTION	0.753846
GOBP name	65	0.32	49	0.62	toll-like receptor 5 signaling pathway	0.753846
GOBP name	65	0.32	49	0.62	toll-like receptor 10 signaling pathway	0.753846
GOBP name	65	0.32	47	0.6	nucleoside triphosphate biosynthetic process	0.723077
WikiPathway	65	0.32	45	0.57	WP_FERROPTOSIS	0.692308
Reactome pathway	65	0.32	43	0.55	RAB geranylgeranylation	0.661538
GOBP name	65	0.32	40	0.51	fatty acid oxidation	0.615385
GOBP name	65	0.32	40	0.51	regulation of protein processing	0.615385
WikiPathway	65	0.32	33	0.42	WP_NOTCH_SIGNALING_PATHWAY	0.507692
GOBP name	65	0.32	32	0.41	epithelial cell development	0.492308
GOBP name	65	0.32	28	0.36	peptidyl-tyrosine dephosphorylation	0.430769
GOBP name	65	0.32	25	0.32	positive regulation of muscle cell differentiation	0.384615
GOBP name	65	0.32	22	0.28	axon ensheathment	0.338462
GOBP name	65	0.32	22	0.28	ensheathment of neurons	0.338462
GOBP name	65	0.32	21	0.27	regulation of cardiac muscle contraction	0.323077
GOBP name	65	0.32	18	0.23	behavioral interaction between organisms	0.276923
WikiPathway	65	0.32	13	0.17	WP_PRADERWILLI_AND_ANGELMAN_SYNDROME	0.2
GOBP name	64	0.31	59	0.75	ribonucleoprotein complex biogenesis	0.921875
Reactome pathway	64	0.31	55	0.7	Dual incision in TC-NER	0.859375
GOBP name	64	0.31	49	0.62	telomere maintenance	0.765625
WikiPathway	64	0.31	47	0.6	WP_ONCOSTATIN_M_SIGNALING_PATHWAY	0.734375
GOBP name	64	0.31	47	0.6	nucleobase metabolic process	0.734375
Reactome pathway	64	0.31	45	0.57	Asymmetric localization of PCP proteins	0.703125
WikiPathway	64	0.31	41	0.52	WP_DYRK1A	0.640625
WikiPathway	64	0.31	41	0.52	WP_COMPLEMENT_AND_COAGULATION_CASCADES	0.640625
GOBP name	64	0.31	38	0.48	glutamine family amino acid metabolic process	0.59375
GOBP name	64	0.31	38	0.48	cell aging	0.59375
GOBP name	64	0.31	34	0.43	pigment metabolic process	0.53125
GOBP name	64	0.31	27	0.34	regulation of pH	0.421875
WikiPathway	64	0.31	22	0.28	WP_ENDOCHONDRAL_OSSIFICATION_WITH_SKELETAL_DYSPLASIAS	0.34375
WikiPathway	64	0.31	22	0.28	WP_ENDOCHONDRAL_OSSIFICATION	0.34375
GOBP name	64	0.31	21	0.27	regulation of tube size	0.328125
Reactome pathway	64	0.31	13	0.17	Post-translational modification: synthesis of GPI-anchored proteins	0.203125
GOBP name	64	0.31	12	0.15	epithelium development	0.1875
WikiPathway	64	0.31	10	0.13	WP_DEVELOPMENT_OF_URETERIC_COLLECTION_SYSTEM	0.15625
GOBP name	64	0.31	2	0.025	digestion	0.03125
GOBP name	63	0.31	56	0.71	nuclear envelope organization	0.888889
Reactome pathway	63	0.31	54	0.69	Gap-filling DNA repair synthesis and ligation in TC-NER	0.857143
Reactome pathway	63	0.31	54	0.69	Autodegradation of Cdh1 by Cdh1:APC/C	0.857143
Hallmark	63	0.31	52	0.66	HALLMARK_MYC_TARGETS_V2	0.825397
GOBP name	63	0.31	47	0.6	retrograde transport, endosome to Golgi	0.746032
WikiPathway	63	0.31	43	0.55	WP_KIT_RECEPTOR_SIGNALING_PATHWAY	0.68254
GOBP name	63	0.31	40	0.51	positive regulation of B cell activation	0.634921
WikiPathway	63	0.31	38	0.48	WP_PATHWAYS_AFFECTED_IN_ADENOID_CYSTIC_CARCINOMA	0.603175
GOBP name	63	0.31	38	0.48	response to osmotic stress	0.603175
GOBP name	63	0.31	38	0.48	cellular response to hydrogen peroxide	0.603175
GOBP name	63	0.31	36	0.46	nucleotide catabolic process	0.571429
GOBP name	63	0.31	35	0.44	negative regulation of nucleocytoplasmic transport	0.555556
GOBP name	63	0.31	33	0.42	arachidonic acid metabolic process	0.52381
GOBP name	63	0.31	33	0.42	negative regulation of protein catabolic process	0.52381
Reactome pathway	63	0.31	31	0.39	Collagen degradation	0.492063
GOBP name	63	0.31	26	0.33	cellular response to organic cyclic compound	0.412698
GOBP name	63	0.31	24	0.31	membrane lipid biosynthetic process	0.380952
GOBP name	63	0.31	24	0.31	sterol homeostasis	0.380952
WikiPathway	63	0.31	23	0.29	WP_NEUROGENESIS_REGULATION_IN_THE_OLFACTORY_EPITHELIUM	0.365079
GOBP name	63	0.31	21	0.27	regulation of blood vessel size	0.333333
GOBP name	63	0.31	20	0.25	regulation of bone mineralization	0.31746
GOBP name	63	0.31	19	0.24	retina development in camera-type eye	0.301587
GOBP name	63	0.31	15	0.19	regulation of neurotransmitter transport	0.238095
GOBP name	63	0.31	15	0.19	regulation of synapse organization	0.238095
Reactome pathway	62	0.3	59	0.75	Ribosomal scanning and start codon recognition	0.951613
Reactome pathway	62	0.3	59	0.75	Translation initiation complex formation	0.951613
WikiPathway	62	0.3	56	0.71	WP_MODULATORS_OF_TCR_SIGNALING_AND_T_CELL_ACTIVATION	0.903226
GOBP name	62	0.3	53	0.67	ER to Golgi vesicle-mediated transport	0.854839
GOBP name	62	0.3	44	0.56	nucleus organization	0.709677
GOBP name	62	0.3	42	0.53	hexose catabolic process	0.677419
GOBP name	62	0.3	41	0.52	fatty acid catabolic process	0.66129
GOBP name	62	0.3	40	0.51	cell redox homeostasis	0.645161
GOBP name	62	0.3	36	0.46	acute inflammatory response	0.580645
GOBP name	62	0.3	35	0.44	tetrapyrrole metabolic process	0.564516
GOBP name	62	0.3	34	0.43	negative regulation of protein complex disassembly	0.548387
GOBP name	62	0.3	33	0.42	ceramide metabolic process	0.532258
GOBP name	62	0.3	30	0.38	cellular monovalent inorganic cation homeostasis	0.483871
GOBP name	62	0.3	28	0.36	regulation of axon extension	0.451613
GOBP name	62	0.3	24	0.31	cholesterol homeostasis	0.387097
GOBP name	62	0.3	22	0.28	myelination	0.354839
GOBP name	62	0.3	16	0.2	regulation of cartilage development	0.258065
WikiPathway	62	0.3	15	0.19	WP_OXIDATION_BY_CYTOCHROME_P450	0.241935
GOBP name	62	0.3	14	0.18	positive regulation of JAK-STAT cascade	0.225806
WikiPathway	62	0.3	13	0.17	WP_MARKERS_OF_KIDNEY_CELL_LINEAGE	0.209677
GOBP name	62	0.3	13	0.17	single fertilization	0.209677
GOBP name	62	0.3	12	0.15	regulation of smoothened signaling pathway	0.193548
GOBP name	62	0.3	9	0.11	activation of phospholipase C activity by G-protein coupled receptor protein signaling pathway coupled to IP3 second messenger	0.145161
Reactome pathway	61	0.3	55	0.7	Formation of RNA Pol II elongation complex	0.901639
Reactome pathway	61	0.3	52	0.66	Defective CFTR causes cystic fibrosis	0.852459
GOBP name	61	0.3	49	0.62	regulation of viral genome replication	0.803279
Reactome pathway	61	0.3	46	0.58	Regulation of PTEN gene transcription	0.754098
WikiPathway	61	0.3	46	0.58	WP_NUCLEOTIDE_EXCISION_REPAIR_IN_XERODERMA_PIGMENTOSUM	0.754098
GOBP name	61	0.3	45	0.57	purine nucleoside metabolic process	0.737705
WikiPathway	61	0.3	44	0.56	WP_MET_IN_TYPE_1_PAPILLARY_RENAL_CELL_CARCINOMA	0.721311
GOBP name	61	0.3	43	0.55	regulation of cellular amino acid metabolic process	0.704918
WikiPathway	61	0.3	40	0.51	WP_TYROBP_CAUSAL_NETWORK_IN_MICROGLIA	0.655738
GOBP name	61	0.3	36	0.46	centrosome organization	0.590164
GOBP name	61	0.3	35	0.44	regulation of actin filament bundle assembly	0.57377
GOBP name	61	0.3	35	0.44	protein catabolic process	0.57377
GOBP name	61	0.3	34	0.43	negative regulation of leukocyte proliferation	0.557377
GOBP name	61	0.3	32	0.41	ATP-dependent chromatin remodeling	0.52459
GOBP name	61	0.3	30	0.38	regulation of release of sequestered calcium ion into cytosol	0.491803
GOBP name	61	0.3	28	0.36	regulation of cytokinesis	0.459016
GOBP name	61	0.3	26	0.33	regulation of tissue remodeling	0.42623
GOBP name	61	0.3	25	0.32	glycosphingolipid metabolic process	0.409836
GOBP name	61	0.3	24	0.31	regulation of G2/M transition of mitotic cell cycle	0.393443
GOBP name	61	0.3	24	0.31	sphingolipid biosynthetic process	0.393443
GOBP name	61	0.3	17	0.22	spermatid development	0.278689
GOBP name	61	0.3	15	0.19	phenol-containing compound metabolic process	0.245902
GOBP name	61	0.3	8	0.1	sodium ion transmembrane transport	0.131148
GOBP name	61	0.3	8	0.1	cell fate specification	0.131148
Reactome pathway	60	0.29	59	0.75	rRNA modification in the nucleus and cytosol	0.983333
Reactome pathway	60	0.29	52	0.66	Dectin-1 mediated noncanonical NF-kB signaling	0.866667
Reactome pathway	60	0.29	52	0.66	VEGFA-VEGFR2 Pathway	0.866667
Reactome pathway	60	0.29	51	0.65	Degradation of GLI1 by the proteasome	0.85
Reactome pathway	60	0.29	51	0.65	Degradation of GLI2 by the proteasome	0.85
Reactome pathway	60	0.29	51	0.65	GLI3 is processed to GLI3R by the proteasome	0.85
Reactome pathway	60	0.29	49	0.62	Hedgehog ligand biogenesis	0.816667
Reactome pathway	60	0.29	48	0.61	Signaling by BRAF and RAF fusions	0.8
Reactome pathway	60	0.29	48	0.61	SCF(Skp2)-mediated degradation of p27/p21	0.8
WikiPathway	60	0.29	46	0.58	WP_NOVEL_INTRACELLULAR_COMPONENTS_OF_RIGILIKE_RECEPTOR_PATHWAY	0.766667
GOBP name	60	0.29	45	0.57	regulation of nuclear mRNA splicing, via spliceosome	0.75
Reactome pathway	60	0.29	40	0.51	HDACs deacetylate histones	0.666667
GOBP name	60	0.29	35	0.44	porphyrin-containing compound metabolic process	0.583333
GOBP name	60	0.29	35	0.44	positive regulation of cytokine biosynthetic process	0.583333
GOBP name	60	0.29	34	0.43	regulation of steroid hormone receptor signaling pathway	0.566667
GOBP name	60	0.29	34	0.43	glycosaminoglycan catabolic process	0.566667
Reactome pathway	60	0.29	33	0.42	RNA Polymerase I Chain Elongation	0.55
GOBP name	60	0.29	33	0.42	Rho protein signal transduction	0.55
GOBP name	60	0.29	32	0.41	lymphocyte mediated immunity	0.533333
GOBP name	60	0.29	30	0.38	cellular defense response	0.5
GOBP name	60	0.29	30	0.38	circadian regulation of gene expression	0.5
GOBP name	60	0.29	29	0.37	defense response to Gram-positive bacterium	0.483333
GOBP name	60	0.29	25	0.32	positive regulation of cell killing	0.416667
GOBP name	60	0.29	22	0.28	positive regulation of osteoblast differentiation	0.366667
GOBP name	60	0.29	19	0.24	fat-soluble vitamin metabolic process	0.316667
GOBP name	60	0.29	19	0.24	skeletal muscle cell differentiation	0.316667
GOBP name	60	0.29	8	0.1	inner ear morphogenesis	0.133333
Reactome pathway	59	0.29	53	0.67	RNA Polymerase II Transcription Elongation	0.898305
Reactome pathway	59	0.29	51	0.65	NIK-->noncanonical NF-kB signaling	0.864407
WikiPathway	59	0.29	49	0.62	WP_MITOCHONDRIAL_COMPLEX_I_ASSEMBLY_MODEL_OXPHOS_SYSTEM	0.830508
Reactome pathway	59	0.29	48	0.61	CDT1 association with the CDC6:ORC:origin complex	0.813559
GOBP name	59	0.29	38	0.48	activation of MAPKK activity	0.644068
GOBP name	59	0.29	38	0.48	vesicle docking	0.644068
Reactome pathway	59	0.29	33	0.42	B-WICH complex positively regulates rRNA expression	0.559322
GOBP name	59	0.29	32	0.41	response to dsRNA	0.542373
Reactome pathway	59	0.29	32	0.41	NRAGE signals death through JNK	0.542373
Reactome pathway	59	0.29	30	0.38	Kinesins	0.508475
Reactome pathway	59	0.29	28	0.36	Meiotic synapsis	0.474576
GOBP name	59	0.29	19	0.24	odontogenesis of dentine-containing tooth	0.322034
GOBP name	59	0.29	17	0.22	glial cell differentiation	0.288136
GOBP name	59	0.29	14	0.18	regulation of amine transport	0.237288
GOBP name	59	0.29	13	0.17	muscle tissue morphogenesis	0.220339
GOBP name	59	0.29	11	0.14	regulation of heart rate	0.186441
WikiPathway	58	0.28	43	0.55	WP_PATHOGENIC_ESCHERICHIA_COLI_INFECTION	0.741379
GOBP name	58	0.28	43	0.55	purine ribonucleoside metabolic process	0.741379
GOBP name	58	0.28	40	0.51	negative regulation of viral reproduction	0.689655
GOBP name	58	0.28	39	0.5	homotypic cell-cell adhesion	0.672414
GOBP name	58	0.28	37	0.47	adaptive immune response based on somatic recombination of immune receptors built from immunoglobulin superfamily domains	0.637931
GOBP name	58	0.28	36	0.46	postreplication repair	0.62069
GOBP name	58	0.28	36	0.46	negative regulation of protein polymerization	0.62069
Reactome pathway	58	0.28	35	0.44	Recruitment and ATM-mediated phosphorylation of repair and signaling proteins at DNA double strand breaks	0.603448
Reactome pathway	58	0.28	31	0.39	Formation of the beta-catenin:TCF transactivating complex	0.534483
GOBP name	58	0.28	31	0.39	negative regulation of mononuclear cell proliferation	0.534483
GOBP name	58	0.28	31	0.39	negative regulation of lymphocyte proliferation	0.534483
Reactome pathway	58	0.28	31	0.39	Ca2+ pathway	0.534483
WikiPathway	58	0.28	31	0.39	WP_3Q29_COPY_NUMBER_VARIATION_SYNDROME	0.534483
GOBP name	58	0.28	30	0.38	glucan metabolic process	0.517241
GOBP name	58	0.28	29	0.37	protein localization in plasma membrane	0.5
WikiPathway	58	0.28	28	0.36	WP_2Q13_COPY_NUMBER_VARIATION_SYNDROME	0.482759
WikiPathway	58	0.28	28	0.36	WP_TGFBETA_RECEPTOR_SIGNALING_IN_SKELETAL_DYSPLASIAS	0.482759
GOBP name	58	0.28	27	0.34	positive regulation of endothelial cell migration	0.465517
GOBP name	58	0.28	25	0.32	chondroitin sulfate metabolic process	0.431034
GOBP name	58	0.28	23	0.29	positive regulation of phosphatidylinositol 3-kinase cascade	0.396552
GOBP name	58	0.28	22	0.28	regulation of dendrite morphogenesis	0.37931
GOBP name	58	0.28	22	0.28	positive regulation of DNA replication	0.37931
GOBP name	58	0.28	22	0.28	positive regulation of carbohydrate metabolic process	0.37931
GOBP name	58	0.28	22	0.28	positive regulation of cellular carbohydrate metabolic process	0.37931
GOBP name	58	0.28	15	0.19	regulation of vasoconstriction	0.258621
GOBP name	58	0.28	14	0.18	regulation of postsynaptic membrane potential	0.241379
WikiPathway	58	0.28	12	0.15	WP_PREIMPLANTATION_EMBRYO	0.206897
GOBP name	58	0.28	12	0.15	regulation of pathway-restricted SMAD protein phosphorylation	0.206897
GOBP name	58	0.28	10	0.13	negative regulation of hormone secretion	0.172414
GOBP name	58	0.28	9	0.11	neuron-neuron synaptic transmission	0.155172
Reactome pathway	57	0.28	66	0.84	mRNA 3'-end processing	1.15789
Reactome pathway	57	0.28	46	0.58	Degradation of DVL	0.807018
GOBP name	57	0.28	41	0.52	nicotinamide nucleotide metabolic process	0.719298
GOBP name	57	0.28	41	0.52	pyridine nucleotide metabolic process	0.719298
GOBP name	57	0.28	41	0.52	pyridine-containing compound metabolic process	0.719298
GOBP name	57	0.28	33	0.42	regulation of B cell proliferation	0.578947
Reactome pathway	57	0.28	29	0.37	Constitutive Signaling by NOTCH1 PEST Domain Mutants	0.508772
Reactome pathway	57	0.28	29	0.37	Constitutive Signaling by NOTCH1 HD+PEST Domain Mutants	0.508772
GOBP name	57	0.28	29	0.37	cellular glucan metabolic process	0.508772
GOBP name	57	0.28	28	0.36	positive regulation of axonogenesis	0.491228
GOBP name	57	0.28	27	0.34	regulation of sodium ion transport	0.473684
GOBP name	57	0.28	25	0.32	regulation of chemokine production	0.438596
GOBP name	57	0.28	25	0.32	positive regulation of JNK cascade	0.438596
GOBP name	57	0.28	25	0.32	positive regulation of insulin secretion	0.438596
GOBP name	57	0.28	23	0.29	positive regulation of leukocyte mediated cytotoxicity	0.403509
Reactome pathway	57	0.28	22	0.28	Meiotic recombination	0.385965
GOBP name	57	0.28	21	0.27	negative regulation of G-protein coupled receptor protein signaling pathway	0.368421
WikiPathway	57	0.28	20	0.25	WP_HEMATOPOIETIC_STEM_CELL_DIFFERENTIATION	0.350877
GOBP name	57	0.28	20	0.25	cell-cell recognition	0.350877
GOBP name	57	0.28	20	0.25	epithelial cell proliferation	0.350877
Reactome pathway	57	0.28	17	0.22	Deposition of new CENPA-containing nucleosomes at the centromere	0.298246
GOBP name	57	0.28	17	0.22	negative regulation of neuron differentiation	0.298246
GOBP name	57	0.28	17	0.22	epithelial tube morphogenesis	0.298246
GOBP name	57	0.28	16	0.2	regulation of tyrosine phosphorylation of STAT protein	0.280702
GOBP name	57	0.28	15	0.19	peptide secretion	0.263158
GOBP name	57	0.28	11	0.14	secondary metabolic process	0.192982
GOBP name	57	0.28	10	0.13	activation of adenylate cyclase activity by G-protein signaling pathway	0.175439
GOBP name	57	0.28	10	0.13	embryonic pattern specification	0.175439
GOBP name	56	0.27	52	0.66	positive regulation of viral transcription	0.928571
Reactome pathway	56	0.27	48	0.61	Hh mutants that don't undergo autocatalytic processing are degraded by ERAD	0.857143
WikiPathway	56	0.27	47	0.6	WP_RANKLRANK_SIGNALING_PATHWAY	0.839286
GOBP name	56	0.27	47	0.6	establishment of protein localization in mitochondrion	0.839286
GOBP name	56	0.27	45	0.57	protein homotetramerization	0.803571
WikiPathway	56	0.27	44	0.56	WP_IL1_SIGNALING_PATHWAY	0.785714
GOBP name	56	0.27	42	0.53	stress-activated MAPK cascade	0.75
WikiPathway	56	0.27	41	0.52	WP_IL4_SIGNALING_PATHWAY	0.732143
[truncated: 6,444 more rows]

## Sheet: 3 - ANOVA analysis
samples
p1_py_3x5_75ms_0.49_S3.A1_1_5799.d	p1_py_3x5_75ms_0.49_S3.A2_1_5807.d	p1_py_3x5_75ms_0.49_S3.A3_1_5815.d	p1_py_3x5_75ms_0.49_S3.A4_1_5819.d	p1_py_3x5_75ms_0.49_S3.A5_1_5882.d	p1_py_3x5_75ms_0.49_S3.A6_1_5820.d	p1_py_3x5_75ms_0.49_S3.A7_1_5864.d	p1_py_3x5_75ms_0.49_S3.A8_1_5862.d	p1_py_3x5_75ms_0.49_S3.A9_1_5856.d	p1_py_3x5_75ms_0.49_S3.B1_1_5800.d	p1_py_3x5_75ms_0.49_S3.B2_1_5808.d	p1_py_3x5_75ms_0.49_S3.B3_1_5869.d	p1_py_3x5_75ms_0.49_S3.B4_1_5866.d	p1_py_3x5_75ms_0.49_S3.B5_1_5860.d	p1_py_3x5_75ms_0.49_S3.B6_1_5877.d	p1_py_3x5_75ms_0.49_S3.B7_1_5826.d	p1_py_3x5_75ms_0.49_S3.B9_1_5830.d	p1_py_3x5_75ms_0.49_S3.B10_1_5884.d	p1_py_3x5_75ms_0.49_S3.B12_1_5873.d	p1_py_3x5_75ms_0.49_S3.C1_1_5801.d	p1_py_3x5_75ms_0.49_S3.C2_1_5809.d	p1_py_3x5_75ms_0.49_S3.C3_1_5832.d	p1_py_3x5_75ms_0.49_S3.C4_1_5892.d	p1_py_3x5_75ms_0.49_S3.C5_1_5870.d	p1_py_3x5_75ms_0.49_S3.C6_1_5890.d	p1_py_3x5_75ms_0.49_S3.C7_1_5844.d	p1_py_3x5_75ms_0.49_S3.C8_1_5843.d	p1_py_3x5_75ms_0.49_S3.C9_1_5852.d	p1_py_3x5_75ms_0.49_S3.C10_1_5840.d	p1_py_3x5_75ms_0.49_S3.C11_1_5863.d	p1_py_3x5_75ms_0.49_S3.D3_1_5887.d	p1_py_3x5_75ms_0.49_S3.D9_1_5886.d	p1_py_3x5_75ms_0.49_S3.D10_1_5848.d	p1_py_3x5_75ms_0.49_S3.D11_1_5839.d	p1_py_3x5_75ms_0.49_S3.D12_1_5874.d	p1_py_3x5_75ms_0.49_S3.E1_1_5803.d	p1_py_3x5_75ms_0.49_S3.E2_1_5880.d	p1_py_3x5_75ms_0.49_S3.E3_1_5875.d	p1_py_3x5_75ms_0.49_S3.E4_1_5812.d	p1_py_3x5_75ms_0.49_S3.E5_1_5881.d	p1_py_3x5_75ms_0.49_S3.E6_1_5841.d	p1_py_3x5_75ms_0.49_S3.E7_1_5859.d	p1_py_3x5_75ms_0.49_S3.E8_1_5861.d	p1_py_3x5_75ms_0.49_S3.E9_1_5894.d	p1_py_3x5_75ms_0.49_S3.E10_1_5849.d	p1_py_3x5_75ms_0.49_S3.E11_1_5885.d	p1_py_3x5_75ms_0.49_S3.E12_1_5842.d	p1_py_3x5_75ms_0.49_S3.F1_1_5804.d	p1_py_3x5_75ms_0.49_S3.F2_1_5828.d	p1_py_3x5_75ms_0.49_S3.F3_1_5824.d
-1.62561	-2.44969	-0.723925	1.5567	1.64756	0.855282	-1.72987	-2.10299	-0.215174	2.74645	2.08324	1.91155	-0.0657663	-0.877456	-1.44861	-1.18144	-1.98736	-0.625428	-3.83967	-0.940763	-1.65282	-0.509974	-1.32578	-2.01332	-2.28864	1.30721	0.21634	1.03817	1.55676	0.980857	-1.65909	-3.11952	-2.11701	-0.645036	-1.44434	-1.8148	-2.21079	-2.6828	-2.35259	-1.88904	-1.5417	-2.76657	-1.84764	-1.71133	-1.22038	-1.92897	-0.722939	-2.00863	-1.91326	-2.22903
-2.26791	-2.55718	-0.442928	1.51119	1.50833	2.46797	-2.20316	-2.70667	-1.65706	1.43732	1.23612	-2.97717	0.370052	-0.497307	-0.643398	-2.03933	-3.03379	-0.434129	-3.10143	-0.960003	-1.16027	-0.502123	-2.75672	-2.75801	-1.52411	1.60663	0.0508852	0.3989	1.62843	1.61685	-1.822	-2.30101	-2.18243	-0.683082	-0.986064	-2.95779	-1.28455	-2.04867	-1.47474	-3.27808	-1.11552	-3.41075	-3.461	-0.769039	-2.08895	-2.41916	-1.07131	-1.67339	-1.81367	-2.87374
-2.80925	-3.82181	-2.19081	1.09235	0.126912	-2.41822	-3.09873	-2.74593	-2.19732	0.431066	0.650781	-0.0777149	-1.33802	-3.32844	-1.19807	-1.28323	-3.20441	-1.13992	-3.09843	-3.39622	-1.88932	-3.53533	-2.39343	-1.90678	-1.79443	-3.38746	-0.39533	0.0914683	1.07654	0.138743	-2.77883	-2.79295	-2.11938	-3.41292	-1.79783	-2.28483	-2.73198	-2.61749	-2.98237	-3.00451	-2.73617	-3.43872	-2.77491	-2.86545	-2.40472	-3.24847	-2.10246	-3.2105	-3.57962	-3.12265
-2.29395	-2.92627	-1.61242	0.527163	-0.23584	0.325628	-1.69277	-3.44161	-1.21031	1.54699	1.21361	0.820417	-0.282333	-0.552739	-2.58291	-1.46724	-2.93552	-1.23066	-2.41847	-1.44494	-2.35164	-1.67994	-1.84968	0.301931	-1.43987	2.11799	0.0163832	0.506332	0.974904	0.561254	-3.12438	-2.77236	-2.89604	-1.16018	-1.88194	-1.54655	-3.13464	-3.26806	-2.11659	-2.58462	-2.036	-2.20503	-2.30419	-2.67191	-1.45268	-2.45644	-1.2566	-2.25713	-1.8919	-3.5966
-2.13989	-2.53576	-2.01886	1.8302	1.06641	-2.99322	-2.30259	-3.10354	-0.682434	1.30221	-2.63171	0.572172	-0.0264034	-2.77056	-3.08206	-2.35177	-2.96087	-3.15097	-2.8111	-2.69314	-3.30729	-3.12118	-2.28392	-2.90896	-2.7597	2.11718	0.635427	1.0401	-3.13782	0.602981	-2.57969	-2.89944	-2.53324	-2.7105	-1.14779	-1.41115	-3.11374	-2.19285	-2.28183	-2.21998	-4.02893	-2.80078	-2.67595	-3.38477	-3.23354	-3.19091	-2.0032	-3.39583	-2.14383	-2.54144
-1.44074	-2.99026	-0.685991	1.39689	1.11049	0.248313	-1.57427	-1.55348	-0.607125	2.13207	1.80664	1.85763	-0.209226	-0.604127	-1.05426	-1.19761	-2.90425	-0.535175	-3.16012	-0.842982	-0.183751	-0.51239	-0.399241	2.456	0.181584	1.29607	1.34359	0.592968	1.694	0.744129	-1.64539	-3.02359	-1.50915	-0.676733	-1.15756	-1.33888	-1.98528	-1.99217	-0.86263	-1.42599	-1.06438	-0.780555	-0.938984	-0.793996	-0.538674	-2.06105	-1.06644	-2.91607	-1.53908	-1.55377
-1.73921	-3.51059	-0.275842	2.18195	2.1012	1.16849	-0.655484	-0.606509	0.100679	1.73464	2.10861	1.72043	0.380554	-0.192607	-0.328101	-0.580024	-2.3263	-0.0328283	-3.01497	-1.02026	-1.26689	-0.490469	-2.63359	-1.09267	-2.83425	2.62724	1.19921	1.73767	2.72015	1.04171	-1.42258	-1.49285	-1.54037	-0.532375	-1.0507	-1.57169	-1.20043	-3.98049	-1.3012	-1.08136	-1.03564	-3.4543	-0.890873	-0.687145	-0.706528	-2.35196	-0.472165	-1.35833	-0.997115	-0.986277
-3.45435	-3.23021	0.196703	1.1972	1.43305	1.91088	-2.66296	-2.63078	-2.83549	1.07902	0.356977	-0.617841	0.439261	-0.56385	-2.14429	-2.1209	-2.59378	-0.762647	0.501068	-2.43226	-2.16063	-2.32191	-3.66734	-0.136045	-1.82792	2.63483	1.72088	-3.16184	0.141535	-0.282558	-3.24883	-2.24051	-2.23646	-2.08558	-2.50596	-2.19298	-2.84014	0.052731	-3.5058	-2.55379	-3.0392	-2.97862	-1.83798	-3.30641	-2.25718	-0.458485	-2.95145	-2.55823	-2.47409	-2.08327
-2.80553	-3.05172	-2.5021	-1.16366	-2.78103	-2.82935	-2.29636	-3.28267	-2.98168	-3.26748	-3.03446	-3.12435	-2.55993	-2.27194	-2.98775	-2.31967	-1.39197	-3.07147	-2.72075	-3.61615	-3.33653	-1.68443	-2.52472	-3.30352	-2.72021	0.074481	-1.85608	-1.07849	0.0949965	-0.912104	-3.28176	-1.47635	-2.71718	-3.01863	-1.95329	-2.64152	-1.93321	-3.00404	-1.95255	-2.87387	-2.63422	-2.79762	-2.48041	-2.87917	-2.97446	-2.66301	-3.05853	-2.85511	-2.79293	-3.12638
-2.80816	-2.70867	-2.98871	-0.0317688	-3.28463	-3.14186	-2.5574	-2.91988	-2.53646	-0.563428	0.0427418	-0.084589	-3.01421	-2.11483	-2.68578	-3.02048	-3.16284	-3.27484	-2.7874	-3.53255	-3.35698	-3.17602	-3.04326	-0.018446	-2.91474	-1.03475	-1.39641	-0.900095	-0.26895	-0.869661	-3.34591	-2.75452	-4.45894	-1.97427	-2.42703	-2.556	-2.31354	-2.11357	-2.28128	-1.83349	-2.69692	-2.94687	-2.62326	-2.97356	-2.52163	-3.76489	-2.53712	-2.41571	-3.06588	-2.79749
0.96085	1.56773	2.27232	2.05664	1.74675	1.21181	1.11294	0.654837	0.632548	0.401305	0.0590124	-0.118894	-0.565251	1.14002	1.6304	0.995914	1.12324	0.129177	1.68496	-0.204253	0.457831	0.149969	0.482031	-0.0895367	0.711792	0.347271	-0.205032	-0.616801	-0.204872	-0.824273	0.64321	0.55143	0.772295	0.898115	1.15624	-0.221497	0.778694	0.64578	0.310336	0.409803	0.560987	0.514988	0.698367	1.4588	1.06162	1.08615	0.447327	0.48705	0.576888	0.733575
-2.50361	-2.67875	0.909351	2.16834	2.15284	1.91607	-2.05042	-2.55954	0.352396	2.42036	2.45191	2.25847	0.524917	1.46493	0.989713	0.812675	-3.77385	0.559626	-2.46347	-3.05687	-2.91583	0.421477	-2.27822	1.62105	-2.96639	2.36035	4.21163	1.74368	2.76192	2.27234	-2.36889	-2.3442	0.675156	-0.178467	-2.83868	-0.00377464	-2.75577	-3.82323	0.709777	-2.05548	-2.85302	-2.80501	-2.85546	-2.38401	-3.03332	-2.41096	0.103765	-0.434231	-3.06344	-2.82213
1.5967	1.45804	1.4031	0.774981	0.0728655	1.12472	0.786149	0.981454	1.56959	0.224968	-2.73005	0.278794	0.998022	1.62043	1.42626	1.20816	1.17036	1.71982	1.31144	1.82149	1.26225	1.47164	0.819198	0.940728	1.23633	1.24525	1.05467	0.751352	0.0983829	0.638282	1.43676	1.40743	1.14892	1.36152	1.56299	1.48168	1.24877	1.38677	1.14438	1.27131	1.49888	0.916353	1.19701	1.05351	0.887502	1.22673	1.55973	1.02904	1.03494	1.29048
1.63583	1.88812	3.33813	5.40315	5.16002	5.28526	1.75694	1.72737	3.04331	5.80514	5.4635	5.20085	3.98536	3.58751	2.92621	2.90694	1.08008	3.24796	0.583283	2.63339	2.03514	3.07383	2.40972	4.36094	2.8035	5.63651	5.47512	4.94271	5.78921	5.10925	1.47729	0.127615	1.84493	2.89879	2.14397	2.43123	1.32237	1.71352	2.10403	1.02522	2.35267	2.39699	2.03003	1.70948	2.09686	1.18461	2.4737	1.44106	1.96608	1.63256
-0.413907	-0.365862	-0.556201	-2.27483	-2.66912	-0.147911	0.322381	0.271706	-0.261767	-3.28377	-3.6534	-3.04316	-0.815315	0.0914888	0.259082	0.139168	0.201283	-0.700939	-0.471177	-0.232852	0.11954	-0.442489	-0.176659	-0.998051	-0.32977	-0.934959	-1.54073	-2.72198	-3.1639	-1.28145	0.0673389	-0.0781603	0.190365	-0.0408058	-0.562905	-0.136776	0.174576	-0.285127	-0.689217	-0.21288	-0.534429	0.194015	-0.171726	0.0628748	-0.186953	0.144269	-0.20643	0.361822	0.388531	0.207326
-1.32595	-1.26688	-0.690978	-2.79929	-2.15961	-0.780288	-1.22306	-0.935849	-1.45824	-2.70068	-2.61614	-3.67024	-3.10017	-0.911005	-0.358596	-0.836491	-0.419892	-1.18011	-0.637974	-1.31817	-0.920796	-0.814482	-0.943411	-1.56303	-0.62524	-2.84502	-3.13285	-3.32318	-3.05643	-2.55392	-0.407644	-0.519193	-0.337026	-0.735152	-0.759665	-1.06471	-0.28606	-0.577309	-0.892034	-0.594414	-0.499557	-0.6617	-2.8564	-0.512831	-0.756181	-0.85136	-1.04301	-2.60543	-1.35193	-0.306159
0.35323	-0.380063	-0.106114	-0.968788	-1.18612	-0.853553	-0.131231	-0.0720358	0.227991	-1.01954	-1.01427	-1.32755	-0.225307	0.121322	0.188363	-0.229652	0.372728	0.0351944	0.0243988	0.102479	0.0926571	0.210598	-0.331057	-0.087327	0.142802	-0.486032	-0.440728	-0.724692	-1.48017	-0.850926	0.180595	0.3948	-0.0285158	0.0799818	0.126127	0.217458	0.0194664	-0.0617337	0.0177598	-0.00651169	0.139667	-0.188757	-0.00993204	-0.0680847	0.0406294	0.137371	0.197724	-0.14118	0.194109	0.241711
-1.30066	-0.539768	-0.149847	-4.17474	-2.1246	-0.643105	-0.777202	-0.552661	-0.616785	-2.75573	-3.13893	-2.9951	-2.2535	-1.63021	-0.453319	-0.351836	-0.0590763	-1.00548	-0.660796	-0.56153	-0.678477	-0.402215	-0.852862	-1.61481	-0.853647	-2.20588	-3.424	-2.28113	-2.72971	-2.7498	-0.206961	-0.0122147	-0.20974	-0.376368	-0.462222	-1.18114	-0.392556	-0.685824	-0.88387	-0.391497	-0.65179	-0.568867	-3.09751	-0.576283	-0.650801	-0.413319	-0.756424	-0.663092	-0.55874	-0.203502
-0.843599	0.0805526	-0.38268	-2.56393	-2.75259	-0.0441723	0.176633	-0.378906	-0.00118446	-2.57148	-2.17685	-1.94958	-3.15562	0.223509	-0.256204	-0.820784	-0.00777054	-0.278513	-0.178497	-0.399418	0.882402	-0.669533	-0.483676	-2.01571	-0.705265	-4.02773	-0.792027	-2.7454	-2.84598	-2.38677	-0.143412	0.121806	0.325446	-0.571819	-0.0982504	-0.4187	0.49673	-0.183156	-0.660931	-0.7328	-0.448825	-0.298614	-0.060719	0.921003	-0.405436	0.506934	-0.278619	1.30008	0.0172682	-0.114042
-2.18476	-2.14307	-2.59525	-0.76792	-0.871135	-2.89095	-2.337	-2.50173	-2.24499	-0.931585	-1.90717	-1.65546	-0.59034	-1.67622	-2.71432	-2.6241	-2.65482	-1.59608	-2.39106	-1.84784	-3.35063	-1.86927	-2.74714	-1.64414	-1.57223	-0.62915	-0.194627	-0.307733	-1.78205	-0.623994	-1.90438	-3.04256	-2.57435	-2.75962	-1.88022	-2.30363	-3.85127	-1.68775	-1.97669	-3.08238	-2.57085	-2.34774	-2.55902	-2.56451	-1.97171	-2.94008	-2.12449	-3.83833	-2.73293	-3.11775
-2.93279	-1.86364	-2.23946	0.743176	0.343634	-3.28785	-0.849417	-2.96929	-1.75532	-0.375062	-0.229659	0.236373	0.830482	-1.01885	-2.77045	-2.41043	-2.94262	-1.47956	-2.45493	-3.0342	-2.87395	-1.26611	-2.7323	-2.62225	-2.51594	0.55165	1.03573	1.43653	0.513617	1.2565	-3.11748	-3.37159	-3.48169	-1.63103	-3.41031	-2.88229	-2.46993	-2.33387	-2.17309	-2.29991	-2.73307	-2.95507	-2.31793	-2.10925	-3.39588	-2.50221	-2.32252	-1.68282	-3.20951	-2.5477
-1.90531	-0.408641	-0.553843	1.57658	1.5431	1.41224	-1.33497	-1.48552	-0.926028	1.64049	1.55049	-0.574725	0.27931	-0.225748	-0.617286	-0.845786	-1.36393	0.105018	-1.08192	-0.702361	0.295677	0.168249	-0.146766	2.50382	0.677917	2.79769	2.32894	1.58848	1.9904	1.80587	-1.56983	-1.03571	-0.488686	0.0996809	-1.35086	0.188555	-3.03711	-1.46892	-0.133562	-1.01399	-0.752546	0.0876427	-0.551404	0.261706	0.075633	-1.57969	-0.427557	-1.17997	-0.563326	-1.26535
2.17319	1.08151	1.0167	0.41914	-0.212076	0.344977	1.32602	1.77249	2.04774	0.473701	0.373678	0.248731	0.912518	1.45055	1.16739	1.53631	1.92604	1.54212	1.7016	1.8479	1.54857	1.66752	1.43339	2.59739	1.87577	0.892231	0.906961	0.370083	0.0553017	0.532893	1.93204	1.57206	1.44221	1.48516	1.53878	1.35971	1.54015	1.72574	1.29517	1.21824	1.68252	1.70117	1.41338	1.21786	1.42834	1.79059	1.4609	1.40792	1.60649	2.07374
-0.167113	-0.311895	-0.134726	-1.19038	-1.25992	-3.46184	-0.738306	-0.192266	-0.159608	-2.6253	-3.44947	-2.78326	-1.43628	-0.176614	-0.260014	-0.327048	0.0239325	-0.832758	-0.109262	0.0211329	-0.135788	0.00102949	-0.570729	-0.489122	-0.472311	-1.37678	-1.98627	-2.17398	-2.69723	-2.83812	-0.02666	-0.0340099	-0.495452	-0.543815	-0.113381	-0.323014	-0.0871878	-1.11004	-0.139361	0.145463	0.0399961	-0.327004	-0.739879	-1.47747	-0.681528	-0.288815	-0.0827627	-0.661087	-0.174689	-0.193636
5.29291	5.31369	5.76204	2.48203	1.40483	3.35083	4.65442	5.15697	5.41356	2.17466	2.80572	2.7552	2.99067	4.11087	5.98733	5.78265	5.54881	5.67641	5.30901	5.66654	5.61709	5.97726	4.76374	4.60887	5.18618	4.20846	3.12936	2.86857	1.38673	2.31483	5.79903	6.17766	5.30261	5.81198	6.04415	5.46492	5.59018	5.94228	4.87967	5.87615	5.54016	4.76761	4.67503	4.58821	4.7005	5.30191	5.23539	3.92608	5.13787	5.21301
2.48566	1.77308	2.45375	0.277287	-0.313151	0.822333	1.31475	1.88422	2.16283	-0.534106	-0.28577	-0.870532	-0.264379	1.30141	1.74101	2.57268	2.30014	1.85297	2.3919	1.78468	2.09463	2.06362	1.45607	1.53026	1.75086	-0.544277	-0.786055	-0.817263	-2.68524	-0.668108	2.18737	2.10963	1.91944	1.77946	1.45799	1.30547	1.46675	1.74885	2.03076	2.00077	1.92439	0.999432	1.24304	1.79966	1.63427	1.89139	1.36464	1.52316	1.96129	1.94541
-0.971338	-2.66515	0.460325	2.49277	1.82719	-2.98102	-0.787365	-0.637691	-0.502467	-0.0103931	-0.0282125	0.635001	0.869896	-0.446527	-2.84824	0.63804	-1.19146	-1.66066	-1.21632	-0.756562	0.0912523	-0.942708	-1.16343	-0.725975	-1.46638	-0.161975	0.290503	1.21672	1.40788	1.83473	-2.06881	-2.17123	0.101954	-0.891791	-1.12687	-0.0713511	-3.01599	-1.48157	-0.774078	-0.486361	-3.14312	-2.53305	-2.8105	-2.10237	-0.679347	-2.98128	-1.46925	-0.365602	-2.72032	-3.94748
1.58906	1.44587	1.7658	0.257469	0.262437	1.43193	0.976677	1.61555	2.00213	-0.302088	0.130659	0.670361	1.6058	1.74128	1.61044	1.59238	1.74318	2.20615	1.56178	1.50148	1.54365	1.82	0.879178	0.168523	0.920519	1.50195	1.36638	1.28095	0.079051	0.895611	1.32687	1.42404	1.26127	1.61331	1.78327	1.55588	1.4363	1.8584	1.86635	1.34155	1.764	1.1096	1.5117	0.935235	1.10365	1.35373	1.80501	1.03985	1.43082	1.23158
-1.14052	-0.737344	-1.27223	-0.83058	-0.0468702	-2.53532	0.120967	-2.66605	-0.812078	-0.877701	-1.27483	-2.29904	1.40677	0.0642376	-2.29625	-2.9255	-2.8141	0.0932961	-3.34355	-1.62301	-2.67623	-0.555871	-3.27556	-2.92139	-2.86825	0.49793	0.371593	1.06633	0.363194	1.31576	-3.46352	-2.10832	-3.67249	-0.184454	-0.772284	-3.72569	-2.83525	-2.4958	-0.95454	-0.14186	-3.0321	-2.49754	-3.02538	-2.64627	-2.77033	-3.04529	-0.276033	0.0882192	-2.76389	-2.22399
-1.25027	-1.1662	-3.70241	1.03773	0.477802	-3.61434	-1.84795	-2.2532	-0.897572	-0.823589	-1.08066	-1.41468	-0.920707	-1.11427	-2.69273	-1.44308	-1.0427	-1.4818	-0.858699	-1.42514	-1.53688	-1.2542	-1.36657	-0.81757	-0.444775	-1.126	-0.561166	-0.225208	-0.220285	0.162711	-0.600601	-0.9244	-0.78466	-0.997578	-0.741095	-1.4775	-3.49712	-1.01341	-1.29034	-0.934912	-0.875573	-1.31862	-3.08119	-1.37579	-0.366276	-1.31544	-1.28907	-1.66433	-1.24488	-0.932354
1.09829	0.694091	0.705374	-0.207523	-0.89236	0.406144	0.356061	0.311804	0.933274	0.0819159	-0.421762	-0.202315	0.382033	0.787871	0.716199	0.790009	0.822424	0.893725	1.0347	0.936177	0.642399	0.837649	0.549019	0.515751	0.579572	0.489305	0.713257	0.162323	-0.328286	-0.00467443	1.01837	0.890038	0.740033	0.830375	0.950564	0.378498	0.749684	0.846301	0.7065	0.688563	0.862806	0.240644	0.308016	0.485712	0.63229	0.656789	0.681206	0.558955	0.699357	0.960285
1.39593	0.778707	0.726938	0.233524	-0.827446	-0.0620966	1.00192	0.808838	0.950557	0.740697	0.0953398	-0.342421	0.719706	0.917202	0.957514	0.918317	1.05777	0.895557	1.01552	1.34999	0.955379	1.08746	0.406579	0.552308	1.13853	0.518175	0.743583	0.281315	-0.00561047	-0.0281911	1.2367	1.17834	0.920702	0.852773	0.867563	0.783274	0.851404	0.63946	1.01587	0.843736	0.951471	0.516723	0.666401	0.621492	0.836021	0.962419	1.06999	0.656138	0.904712	1.03279
-0.839482	-0.121089	-0.0551891	-2.43617	-2.76517	0.119056	0.0969791	-0.732736	-0.32909	-2.63765	-2.76469	-2.54956	-0.319242	0.0698242	-0.0029664	-0.0604305	-0.397966	-0.328771	0.0785227	-0.758655	-0.28651	-1.41061	-2.66664	-2.7547	-1.9899	-0.196177	-1.67093	-3.68641	-3.20871	-1.02169	-0.720095	-0.295207	-0.506845	-0.789857	-0.262105	-0.295482	-0.806059	-0.826062	-1.00753	-0.848978	-1.25341	-0.936676	-0.688148	-1.29572	-0.849368	-0.711301	-0.200349	1.13774	-0.213308	-0.688325
-0.8934	-0.860161	-0.652629	-0.782916	-2.89469	-0.264482	-0.469645	-0.338314	-0.289261	-0.664666	-3.52135	-1.05153	-0.621389	-0.274816	-0.212387	-0.264869	-0.495866	-0.385136	-0.385074	-0.535085	-0.0424461	-0.453081	-0.400973	-0.634973	-0.168383	-0.739712	-0.977262	-0.639359	-3.05345	-0.894322	-0.155238	-0.339954	-0.322609	-0.297948	-0.286845	-0.431462	-0.259561	-0.370549	-0.812042	-0.404072	-0.120332	-0.200078	-0.457	-0.125968	-0.19128	-0.307317	-0.831776	-0.252946	0.0513449	-0.194369
1.76928	0.740113	1.04792	-0.0272617	-0.335285	-0.588563	0.520831	0.765542	1.45097	0.532072	-0.119616	-0.467018	0.602424	0.817714	0.96392	1.16626	1.5294	1.35669	1.44354	1.4518	0.969131	1.24286	0.666967	0.64155	0.686142	1.01311	1.52338	0.282677	0.233856	0.520675	1.34418	1.32696	0.905742	1.10882	0.953987	0.908207	0.95478	0.600287	0.88023	0.870931	1.11194	0.197466	0.68752	0.944831	0.554384	1.07111	1.24325	0.837525	1.21322	1.18083
0.921525	0.101622	0.683621	-1.41509	-3.10954	-0.153793	0.0159874	1.00028	1.07487	-1.71977	-2.92844	-3.18545	-0.56497	0.241071	0.98031	1.08692	1.01115	0.855409	1.07998	0.439457	0.89258	0.68766	0.555868	-0.193391	0.781143	-0.413317	-1.10305	-1.74974	-3.82903	-2.53142	1.07502	1.08788	1.00359	0.847456	0.859066	0.653602	0.915244	1.14832	0.472465	0.693661	1.01248	0.400929	0.372022	0.623721	1.015	0.870285	0.552145	0.133314	0.829811	1.14685
2.18967	1.37454	1.68598	1.40139	0.596925	1.28516	1.92815	2.02347	2.18233	0.948681	0.677494	1.02761	2.06768	2.00056	1.771	2.0377	2.13137	2.05968	1.96768	1.89428	1.86621	1.86911	1.50239	1.35141	1.83642	1.37729	1.65965	0.828081	0.617775	0.98196	2.11812	2.1079	1.75269	1.96719	1.91458	1.64736	1.80894	2.20155	1.62702	1.89598	2.30225	1.51491	1.75292	1.52636	1.82555	2.07248	1.99726	1.62702	1.83556	1.96948
1.8933	2.108	2.17173	-1.14525	-0.523214	1.75904	2.51362	2.79119	2.33634	-2.84819	-3.11227	-2.31197	-3.09721	1.87205	2.54625	2.86277	2.87314	1.85123	2.27195	2.07226	2.84834	2.14979	2.21048	0.834801	1.92913	-0.266138	-3.81401	-3.3648	-1.57709	-3.69018	2.47865	2.642	2.65893	2.54898	1.92253	2.34822	2.7156	2.58379	1.97045	2.65503	2.17725	1.65502	2.18589	2.14111	2.18194	2.84807	2.10936	2.80723	2.72859	2.55439
0.757423	0.382119	0.493176	-3.06975	-2.59106	1.08119	1.1357	0.785351	0.553415	-2.17523	-3.41045	-3.02238	0.104575	1.503	1.1332	0.456256	0.441238	0.784782	1.30569	0.956294	0.150275	0.147402	-2.16158	-0.504487	1.29796	0.328793	-0.480054	0.166432	-3.08409	-3.41871	0.570097	0.290123	0.679969	0.7036	0.727742	0.380305	0.374493	0.404476	0.762167	-0.000294685	0.865073	-2.12633	0.890727	-0.0915604	-0.219707	-0.941759	0.647426	-0.284655	0.192928	0.470187
-0.481107	-1.37269	-0.505542	-1.50645	-2.21792	-1.52375	-1.87929	-0.614276	-0.61042	-2.07564	-2.233	-2.83775	-1.81485	-0.559305	-0.877677	-0.475856	-0.0531597	-0.938284	-0.750025	-0.181242	-0.21187	-0.0973706	-0.885061	-1.4467	-0.51688	-1.27687	-2.29185	-2.261	-2.93298	-2.74614	-0.571428	0.0039978	-0.248988	-0.57858	-0.11134	-0.414433	-0.682909	-0.405735	-0.958604	0.103211	-0.367079	-0.756338	-3.57301	-1.17916	-0.452401	-0.343781	-0.502427	-3.36722	-1.16914	-0.51468
-0.941898	-1.46688	-2.84783	-3.01787	-3.24367	-1.73559	-1.85519	-1.26679	-1.59817	-2.62903	-2.09632	-3.58839	-2.58199	-1.01161	-1.21411	-1.44766	-1.09075	-1.2195	-0.587546	-0.512455	-1.14981	-1.18521	-2.25812	-1.84239	-0.83568	-1.55368	-2.17676	-1.80742	-2.95093	-2.57685	-0.971915	-1.06076	-1.82273	-1.08462	-0.914349	-1.15491	-1.07259	-1.04866	-0.629375	-1.18481	-0.690867	-0.877467	-2.40688	-2.55041	-1.64516	-1.25761	-1.1325	-2.87457	-1.64521	-0.871876
2.77976	3.13065	2.57853	1.24541	0.57072	2.41454	2.72749	2.7188	2.98127	1.81019	1.11719	1.20916	2.05018	2.74682	2.78676	2.71476	2.97411	2.52263	2.81261	2.77986	2.98788	2.76161	2.44372	2.38316	2.71378	1.91589	2.28903	1.49536	1.00294	1.43611	2.83704	2.80786	2.82648	2.77395	2.68208	2.48624	2.75976	2.53728	2.71939	2.58931	2.76447	2.52346	2.87577	2.60204	2.41958	2.73053	2.92874	3.22389	2.85401	2.78005
-2.39733	-2.90705	-2.58835	-0.492311	-0.238788	-3.40968	-2.88902	-2.70708	-2.06773	-3.31349	-2.34331	-3.29769	-4.02934	-2.9116	-3.19657	-2.67082	-2.92414	-2.83346	-2.28645	-3.16059	-3.24984	-1.62023	-1.88994	-2.80793	-3.35029	-3.32356	-2.31284	-2.05577	-2.62058	-1.73346	-2.30182	-3.1407	-2.01728	-2.66602	-2.95457	-3.13503	-2.77317	-3.11472	-2.49548	-3.00177	-2.87459	-2.73154	-2.73002	-2.6682	-2.94506	-2.9008	-2.99716	-3.08469	-2.1142	-1.65139
-1.03452	-0.247916	-0.884041	-3.61872	-2.5442	-0.453165	-0.581202	-0.602347	-0.190903	-2.17836	-2.83759	-2.27668	-2.55971	-0.706368	-0.871491	-0.747514	-0.907349	-0.645069	-0.528716	-0.99842	-0.662108	-1.58989	-1.13473	-0.189473	-1.3649	-3.3553	-3.21304	-2.54196	-2.10879	-2.17319	-0.816023	-0.929093	-0.655821	-0.860912	-1.02897	-0.677337	-0.693935	-0.62684	-0.643459	-0.932209	-1.19041	-0.855032	-0.807099	-1.60331	-1.22767	-0.970903	-0.600084	-0.488586	-0.532371	-0.795082
1.08584	1.15272	0.619372	-2.8416	-3.65266	-0.0560036	0.791615	0.717558	0.364774	-0.609229	-0.460514	-2.66229	-0.0857763	0.0779781	1.21257	1.0479	0.755859	0.135108	0.639783	1.12622	1.04392	0.826968	0.909486	-0.0384855	0.529902	-0.0747795	-0.345381	-0.0985274	0.014019	-0.366615	0.69228	0.99443	0.796234	0.40441	0.788525	0.819333	0.763653	0.0279946	0.761761	0.98087	0.907469	0.409489	0.735733	0.268883	-1.743	0.86536	0.972215	1.31609	1.03294	0.62587
-0.441403	-0.238853	-1.01069	-3.56203	-3.87998	-2.01939	-0.377957	-0.518299	-0.105352	-3.18607	-2.68097	-1.89985	-2.41161	-1.17671	0.414502	0.128694	-0.147473	-0.113316	-0.282951	0.0532584	-0.492132	-1.10733	-1.47253	0.401919	-0.690662	-2.89909	-2.36679	-2.74195	-2.89009	-2.90837	-0.234941	-0.632397	-2.83843	-1.00599	-0.638096	-0.0769939	-0.904908	-0.518939	-0.0325074	-0.907094	-0.664329	-2.21301	-1.1471	-0.347845	-1.00699	-0.207634	-0.415578	-0.340117	-0.49262	-0.129868
-1.35026	-1.85557	-2.82394	-1.41184	-1.05135	-1.143	-2.37786	-3.6855	-1.35092	-0.590406	-0.955217	-1.21422	-0.846383	-1.45841	-2.41934	-1.46903	-1.51294	-1.73675	-1.63001	-2.9405	-1.60795	-1.47121	-2.33363	-0.756567	-1.35918	-0.786602	-0.514429	-0.857705	-0.404173	-0.430701	-2.73034	-1.78202	-3.46772	-1.7352	-1.48155	-1.06971	-1.76727	-2.1053	-1.53243	-1.53979	-1.70558	-0.355635	-2.8448	-0.918581	-1.34089	-2.87148	-1.6178	-1.20998	-2.96573	-1.78561
-1.01278	-0.877005	-1.07554	-4.16489	-3.99079	-1.77718	-1.64701	-1.89164	-1.1587	-2.8064	-2.48958	-3.58956	-3.10405	-1.77637	-1.60383	-0.985706	-0.965947	-1.4799	-1.27129	-1.52418	-1.4798	-1.45409	-3.29912	-2.99692	-1.87832	-2.33101	-3.13355	-2.82627	-2.40108	-2.91556	-1.36269	-1.77947	-1.51257	-1.8208	-1.89109	-1.57103	-1.52177	-1.71995	-2.37152	-1.68143	-1.30525	-3.11678	-1.92523	-0.762022	-1.90977	-1.4733	-1.61007	-1.27927	-1.32153	-1.58188
-2.15141	0.0628285	-0.38879	-2.65843	-4.21046	0.350913	0.0201159	-0.354138	-1.00058	-3.06727	-3.8614	-3.28049	-3.25679	-0.439285	-0.939295	-1.14954	-1.15845	-1.90395	-1.90231	-2.23214	-0.82183	-2.63801	-1.46933	-2.83191	-2.07306	-2.93525	-3.48281	-2.65285	-2.0713	-3.02675	-1.22423	-1.49051	-0.55523	-0.646112	-1.96004	-3.36378	-0.537977	-1.48738	-1.42538	-1.45253	-1.68234	-0.614011	-1.37743	-0.817998	-3.33359	-0.79464	-0.962581	0.504882	-0.475243	-0.653579
0.931595	-0.221091	-0.0707417	-0.269314	-2.65632	-0.0415812	0.0116863	0.632306	0.772805	0.263067	-0.57285	-0.191476	0.417936	-0.0184174	0.615208	0.73306	1.0794	0.914538	0.685829	0.569121	0.821534	0.748722	0.538569	0.349584	0.751999	0.272631	0.501584	0.0638766	-0.0785742	-0.15679	0.708625	0.745821	0.796777	0.716937	0.7508	0.735047	0.607373	0.805481	0.46875	0.762162	1.06046	0.326138	0.491328	0.573597	0.617793	0.792193	0.44665	0.0314651	0.585689	0.959173
1.04122	0.403644	0.169421	0.247903	0.204349	1.24981	0.873243	1.44439	1.2891	-0.297541	-0.548078	0.41011	-0.326851	0.752424	0.983805	1.185	1.23563	1.33556	0.911329	0.878926	1.18417	0.783203	0.26093	0.256925	0.575756	0.571311	1.48102	0.300712	0.573109	0.346591	1.17663	1.4302	0.896617	0.821456	0.864849	0.892727	0.953047	1.13531	1.40486	0.470763	1.18787	0.275103	0.700327	1.30898	0.856132	1.40576	0.819674	1.32187	1.20768	1.48401
-1.51025	-0.0615516	-0.0268726	0.397052	0.0123262	-0.163887	0.0279732	-1.01822	-0.799682	0.759575	3.45407	1.0451	1.88096	0.369027	-0.539554	-0.717407	-0.978888	-0.912235	-0.931119	-1.11944	-0.0237617	-0.0875983	1.0272	1.5059	0.451506	1.83322	0.89734	2.36834	2.00243	2.01054	-0.727304	-0.904305	-0.251225	0.218626	-0.407203	-0.398529	-0.12604	-0.776321	0.625626	-0.370941	-0.544403	1.26315	0.0660739	-0.0872784	0.165531	-0.354942	0.0700388	-0.0160069	-0.825509	-0.239978
0.702406	0.0978751	-0.207907	-0.567088	-0.991347	-0.50034	-0.288799	0.0333481	0.517845	0.0253687	-0.500384	-0.478721	0.563422	0.313018	0.553927	0.274752	0.133978	0.638969	0.548989	0.797395	0.19691	0.37196	-0.389624	-0.327827	0.397607	0.241655	1.00593	0.469147	-0.364603	0.0601172	0.065443	0.20307	0.0226994	0.158671	0.556232	0.258501	0.0724545	0.593661	0.629744	-0.25443	0.42999	-0.584305	0.161112	-1.28429	-0.138548	-0.0684271	0.466008	-0.283216	0.45531	0.11911
-0.435718	-0.326407	-0.356502	-0.552123	-0.436569	-0.53487	-0.190627	-0.0701208	-0.245738	-0.897069	-4.13802	-2.7158	-1.86965	-0.950727	-0.0587325	0.117639	0.0200586	-0.343113	-0.187648	-0.193184	0.0616961	-0.433423	-0.148367	-0.220877	-0.102902	-1.01662	-1.65899	-2.08561	-2.9038	-1.27375	-0.150704	-0.0587292	-0.178815	-0.122145	-0.358402	-0.128406	-0.0135078	-0.171437	-0.147541	-0.1109	-0.381987	-0.457216	-0.0769687	-0.406898	0.0338469	0.0699387	-0.0642462	-0.378588	-0.123813	-0.113883
1.16492	2.48035	3.25248	0.47864	-0.240946	1.59889	2.32613	1.9902	1.63248	-3.1641	-3.38956	-2.29449	0.0559816	2.34404	1.32175	0.244549	0.0935545	1.69193	0.412016	2.15185	0.61905	1.55609	-2.09594	0.638574	1.79097	1.70803	-0.971935	-0.867564	0.916631	-0.553767	1.68603	0.993547	1.38111	1.77674	2.0467	0.98213	1.29775	0.896375	2.09703	1.86753	1.40415	1.58831	2.21121	0.624988	0.700103	1.64641	3.0835	2.40859	1.91567	0.215578
-0.248946	-0.244016	-0.287083	-1.76671	-2.69435	-1.9267	-1.4372	-1.37909	-0.538445	-2.77467	-3.53151	-3.1121	-2.4814	-0.698714	-0.724303	-0.400383	-0.071312	-0.758777	-0.361635	-0.0689597	-0.286156	-0.449789	-0.747901	-0.980512	-0.930145	-2.80393	-3.16859	-2.15072	-1.82475	-2.72208	-0.183553	0.125646	-0.249564	-0.795779	-0.136185	-0.0900707	-0.250905	-0.675687	-0.766819	-0.332551	-0.259916	-0.603226	-1.08291	-0.0151463	-0.800543	-0.500996	-0.301293	-0.648198	-0.282132	-0.631542
-0.416045	-0.125553	-0.602208	-2.81214	-2.43147	-1.75543	-0.687923	-0.460641	-0.013278	-1.9989	-1.29382	-1.25998	-1.77552	-0.251823	-0.404293	-0.0443668	-0.175283	-0.185156	-0.814929	-0.208522	0.121275	-0.713944	-0.871082	-1.4109	-1.57153	-0.981637	-2.16287	-2.09719	-2.54871	-1.7479	-0.38593	0.0220804	-0.188859	-0.457725	-0.0630894	-0.68742	-0.226388	-0.223935	-1.01453	-0.339979	-0.313293	-0.861527	-0.850992	-0.991058	-0.950918	-0.237069	-0.613775	-0.458004	-0.316371	-0.310732
-0.290262	0.466209	0.620328	-3.22145	-2.6267	0.883686	0.154635	0.139515	0.074254	-4.08538	-3.05529	-3.51148	-1.83695	0.237574	0.330522	0.481909	0.381824	-0.076189	0.214086	-0.432584	0.449181	0.115552	0.345154	-0.710304	0.215186	-1.07368	-2.89937	-2.66459	-2.60905	-2.85153	0.474421	0.433888	0.304649	0.243935	0.217977	-0.250069	0.387367	0.301337	-0.0189471	0.546763	0.260291	0.228162	0.457033	0.661587	0.0538816	0.332235	0.13482	0.526096	0.234484	0.306348
-0.844592	-0.145073	-0.656309	-2.30041	-2.74801	-3.7464	-0.805743	-1.10267	-0.720847	-2.44447	-2.60043	-2.10558	-1.43944	-0.392186	-1.47467	-0.809714	-0.84522	-1.09062	-0.578547	-1.0094	-1.04515	-1.09297	-3.05851	-2.7938	-1.02524	-1.29378	-3.16943	-1.92322	-2.10719	-3.2293	-0.90565	-0.3967	-0.164908	-0.671699	-0.700486	-0.745872	-0.808898	-0.327232	-0.825628	-0.976219	-0.72457	-1.23571	-0.848992	-0.904733	-0.865134	-0.511252	-0.774583	-0.606049	-0.544485	-0.748572
1.22252	1.06755	1.26914	-0.25283	-0.574796	0.454818	0.784329	1.19925	1.04388	0	-0.25946	0.306468	0.54316	0.718523	1.20927	1.19304	1.54479	1.02655	1.14157	1.13912	1.38657	1.29998	1.12231	-0.680306	0.987476	0.582953	0.497472	0.0704513	0.0473442	-0.00455523	1.44828	1.62664	1.07966	1.17171	1.22614	1.03685	1.24543	0.952631	0.939888	1.41965	1.27214	0.732983	0.809717	1.1494	0.922954	1.06264	1.17094	0.888457	1.10972	1.12555
2.23827	1.07912	1.27223	-0.117884	-0.170983	1.06897	0.721624	1.6038	1.93555	1.18387	0.44218	0.805868	1.74538	1.5221	1.92511	1.55106	1.07565	2.14538	1.723	2.33276	1.2786	1.95915	0.809	1.05373	1.65436	1.23396	1.73049	1.6331	0.872355	0.718583	1.65414	1.68501	1.42856	1.66102	2.07642	1.82018	1.18377	1.94159	2.15109	1.38262	2.05306	1.20325	1.23962	1.11618	0.885026	1.28866	1.38919	1.14381	1.84951	1.59146
0.869384	0.439958	0.232584	0.141549	-1.0259	-0.587533	0.16153	0.125197	0.622637	0.062624	-0.302629	-0.467208	0.195496	0.77704	0.31145	0.495675	0.554356	0.611324	0.600466	1.03072	0.358361	0.499608	0.119683	0.195926	0.281197	0.293666	0.21174	-0.202787	-0.405356	0.0573802	0.390888	0.540723	0.343693	0.437401	0.707199	0.696948	0.334556	0.194324	0.592553	0.26008	0.470367	0.110073	-0.0141864	0.193975	0.30337	0.356641	0.677826	0.430605	0.65482	0.470938
0.79215	2.07291	1.66477	0.0942564	-0.0455179	3.05073	2.22212	1.86263	1.60995	0.503711	0.148935	0.11932	0.311188	2.22903	1.46217	1.34984	1.35449	0.805748	1.35202	0.659024	1.61126	0.743651	1.17334	0.484554	0.891191	-0.0909615	0.34119	0.68381	-0.145872	-0.0749145	1.43785	1.2232	1.73914	1.47625	0.811245	0.821091	1.76844	1.57351	1.34299	0.951633	1.12688	1.57042	2.0696	2.29621	1.37004	1.95323	1.7374	3.07112	2.054	1.73351
-0.647385	-0.350003	-0.85505	-1.19751	-2.34712	-0.401875	0.219115	-0.234469	-0.531863	-0.347483	-2.60503	-0.622744	-0.256848	-0.108217	-0.320931	-0.292513	-0.418928	-0.443268	-0.502363	-0.558301	-0.565424	-0.541355	-1.01017	-1.28996	-0.391397	-0.213942	0.295806	-0.938775	-1.42495	-0.89579	-0.541159	-0.541754	-0.245875	-0.32948	-0.373815	-0.893291	-0.467518	-0.127267	-0.487419	-0.454715	-0.16704	-0.642419	-0.254341	-0.584487	-0.600935	-0.349049	-0.345201	-0.172863	-0.201201	-0.499208
-1.3458	-2.75094	-2.65431	-1.34282	-3.90308	-2.50799	-3.35942	-3.40727	-1.30996	-0.290341	-1.43159	-0.769692	-0.331775	-1.49599	-3.18006	-3.26147	-1.8451	-1.04586	-1.59453	-1.39699	-1.84432	-1.18215	-1.61194	-1.96616	-2.87	-0.475226	0.358379	-0.522781	-0.8213	-0.500746	-2.51671	-3.03658	-1.33457	-1.24518	-1.16351	-1.86898	-3.42264	-1.45736	-1.48219	-1.24153	-1.57542	-3.39574	-3.66498	-2.52714	-2.66777	-2.34992	-1.62954	-1.95126	-2.82709	-2.08219
0.0591307	-0.539912	0.327854	-0.419363	-2.95593	-2.8627	-2.25741	-0.366784	-0.38479	-3.46075	-3.6098	-2.85295	-2.76893	-2.67041	0.374775	0.417557	0.735728	0.144129	0.316282	0.0507026	0.253292	0.256727	-3.4761	-2.74182	-0.102364	-0.802465	-3.29911	-3.13425	-2.64374	-0.780308	0.118759	0.373225	-0.141572	-2.50545	-0.244155	-0.262935	-0.158797	-3.92282	-0.129152	0.13879	-0.272792	-2.97884	-2.99817	0.0711508	-0.168026	0.173804	-0.490683	0.32274	-0.11523	0.170967
-2.24592	-1.59989	-1.47525	-1.03684	-1.55231	-2.86524	-1.18455	-0.759171	-1.69922	-1.92038	-3.5026	-2.1687	-2.25152	-0.75168	-0.796325	-1.33466	-0.684235	-1.66171	-1.68134	-1.27084	-1.0976	-1.14242	-1.18865	-0.984411	-1.21139	-1.70683	-2.11334	-1.48722	-2.9791	-1.86125	-1.0126	-1.06778	-1.51826	-0.882933	-1.28815	-1.61546	-1.19829	-0.855239	-0.847531	-1.17993	-1.20759	-1.50088	-1.52251	-2.78115	-1.12323	-0.901339	-1.17508	-0.75353	-1.24785	-1.31215
-0.0861454	-0.308666	-1.05686	-3.34359	-2.93333	-2.85222	-0.819102	-0.464404	-0.217511	-3.62982	-2.18888	-2.87457	-0.322639	-0.148185	-0.290132	-0.312141	-0.0345335	-0.228744	-0.160821	-0.0990548	0.180298	-0.169636	-3.16708	-1.24909	0	-1.66649	-0.846764	-3.91063	-2.51269	-2.86862	-0.356315	-0.231775	-0.203586	-0.46054	-0.326617	-0.188029	-0.815659	-0.744369	-0.445487	-2.91947	-0.484435	-0.75932	-0.477858	-1.05917	-3.08475	-2.4257	-0.424124	-0.151108	-0.11069	-0.0376029
1.04395	1.61819	1.27017	1.06934	0.754691	1.37788	1.57046	0.816037	1.10576	2.5947	1.75887	2.3023	1.63246	1.45101	1.11147	0.752575	1.02933	1.15567	1.0435	0.589146	1.18265	0.97839	0.834224	0.130513	0.915273	2.6316	2.89849	1.89267	1.66111	1.72846	0.592808	0.750304	1.38401	0.942138	0.831645	0.667596	1.00167	0.798285	1.11637	0.720508	0.710015	0.881824	1.18856	1.23797	0.750647	1.26038	1.31782	2.11571	1.26448	0.789384
0.518878	-0.506776	0.10742	-0.953438	-3.01835	-0.20844	-0.134191	0.116923	-0.0226717	0.0035162	-1.5669	-0.204838	-0.485118	-3.08694	-0.299549	-0.143944	-0.0156879	0.224753	0.291588	0.121742	0.013092	-0.0623698	-0.395967	-1.22887	-0.322653	-0.781881	-0.600239	-0.440141	-2.75505	-1.3388	0.283485	-0.0656881	-0.169343	0.0728626	-0.172906	0.592649	0.0690346	0.181345	0.363173	0.125383	0.00561714	0.0050106	-0.302248	0.0569754	0.217319	0.00331688	-0.167684	-0.0647731	-0.0441141	-0.0200992
-1.50626	-2.95343	-2.58433	-1.32599	-4.35474	-2.84903	-3.57341	-2.11295	-2.42338	1.8608	1.10121	0.569925	-3.32783	-2.74028	-3.02445	-3.39833	-2.75874	-0.6588	-2.37328	-0.713853	-3.00887	-0.94776	-2.41979	-1.69809	-1.4729	-0.162416	0.177525	-0.0813565	0.97033	0.12184	-0.71176	-2.09689	-2.88282	-0.106669	-1.24583	-1.51711	-3.47957	-0.697709	-2.22745	-3.52658	-1.1846	-2.38946	-2.14463	-2.50643	-2.49073	-3.29185	-0.848897	-3.04751	-1.03243	-2.28593
0.526994	2.4081	1.90834	-2.8439	-2.29339	2.64181	2.05966	1.57837	1.40895	-2.43935	-3.14674	-3.09576	-3.08455	1.61352	1.5616	1.41453	1.23467	0.77309	0.736857	0.637866	1.91002	0.692983	1.55703	0.645119	0.68679	-0.45898	-3.07638	-2.33115	-3.24463	-2.55225	1.46519	1.4777	1.96962	1.58778	0.860401	0.926838	1.99733	1.40312	0.728586	1.00395	1.00964	1.49817	1.5148	2.45832	1.14235	2.11575	1.16937	2.51707	1.84826	1.75279
-0.396001	-0.723746	-2.2888	-0.624666	-3.98749	-2.79635	-2.88449	-0.360574	-0.342037	-3.21164	-2.9097	-2.81625	-0.896851	-0.212965	-0.303753	-0.0650787	-0.292133	-0.294429	-0.138441	-0.706146	-0.370933	-0.667474	-0.598301	0.289622	0.00488472	-0.755416	-1.00374	-1.05491	-3.10416	-3.79747	-0.332859	-0.241217	-0.456573	-0.259489	-0.789107	-0.231561	-0.306835	-0.355115	-0.812085	-0.206921	-0.353106	-2.88449	-0.823077	0.0119314	0.182831	0.000321388	-0.594296	-0.0859971	-0.320814	-0.042953
-2.81503	-3.24439	-1.19966	-2.04319	-2.59852	-2.36162	-2.73688	-2.98656	-1.06535	-2.76104	-1.36343	-2.48459	-1.90931	-2.67066	-0.462718	-0.231251	-0.0421286	-2.02195	-1.6954	-0.580036	-0.352097	-0.15627	-1.12945	-1.12398	-3.07151	-3.19579	-0.868837	-3.31957	-2.55819	-2.44564	-1.19579	0.284985	-0.940822	-0.411727	0.0177269	-0.233339	-1.14231	-1.01249	-2.28603	0.415919	-0.97883	-0.296647	-3.16957	-1.2977	-1.07343	-0.786963	-1.41906	-2.07864	-2.64414	-1.57199
1.55818	0.95587	0.916625	-0.198465	-1.05295	0.40799	0.731979	1.17632	1.31927	0.721305	-0.560199	0.122194	0.674518	0.793781	0.989331	1.06085	1.17426	1.25466	1.38288	1.38344	1.23467	1.25306	1.10311	1.29214	0.741152	1.00312	1.17219	0.441664	0.102278	0.508879	1.59061	1.43997	1.10311	1.28924	1.22981	0.602629	1.24169	1.29677	1.39961	1.24908	1.35114	1.0352	0.668596	1.00812	0.791409	1.2578	1.26611	0.853315	1.19672	1.51056
1.61445	0.744268	0.588445	0.316701	-3.22854	0.890401	0.763024	1.28487	1.15443	0.787979	0.354309	0.0263968	0.421125	0.950376	1.08763	0.940227	1.22109	1.25784	1.13908	1.03695	0.935299	1.00722	0.453836	1.51869	1.17376	0.906506	1.07048	0.647381	0.383445	0.270247	1.67825	1.34908	1.11967	1.23771	1.16315	1.20905	1.32436	1.30088	1.2475	1.30916	1.4848	1.18116	1.11195	0.951107	1.04945	1.47908	1.25374	0.923019	1.27408	1.40182
-2.33415	-3.18454	-2.86136	0.367219	0.250913	-2.6877	-2.95377	-2.87171	-2.4555	-2.67757	-2.63242	-1.98105	-3.30188	-2.29434	-2.96503	-3.41482	-2.79635	-2.96884	-2.19832	-2.26941	-3.06001	-3.13176	-2.58437	-2.71418	-2.33809	-2.95323	-2.57156	-3.18074	-2.54505	-1.21928	-3.06662	-2.71199	-3.62636	-2.12751	-3.0701	-2.12892	-2.58268	-2.22645	-3.31858	-2.21217	-2.29869	-2.77769	-2.33972	-3.20596	-3.00102	-2.52685	-1.91168	-2.89599	-2.93101	-2.54777
-0.0473957	-0.199288	-0.0161295	0.824844	0.287821	-0.19993	0.0841684	-0.073679	-0.0718851	0.164653	0.700956	1.2653	1.07496	0.0941477	-0.391008	0.193647	-0.313319	-0.477814	-0.209085	-0.393618	-0.207814	-0.443601	-0.632484	-1.37558	-0.407413	0.314584	0.351675	1.0829	-0.00856972	0.822419	-0.234029	-0.0289421	-0.263447	-0.140933	-0.116544	-0.398176	-0.318044	-0.194316	-0.366271	0.090106	-0.379516	-0.5806	-0.954131	-0.267616	-0.251745	0.164316	-0.833875	-0.437628	-0.364489	-0.168528
-0.359764	0.823715	0.730655	-4.08564	-2.8175	-0.833252	-0.223977	-0.278008	-0.683556	-3.28318	-2.97007	-3.15824	-2.91672	0.888065	0.0397973	0.168045	0.614338	-0.945186	-0.470389	-0.442337	-0.269235	-0.630555	-0.0630121	-1.14555	-0.514046	-1.12703	-4.01919	-2.25283	-4.06864	-2.56357	0.327892	0.428658	0.570917	-0.613956	-0.407645	-1.09863	0.451376	-0.147935	-1.00844	0.342062	-0.329933	0.24834	-0.0203166	0.363779	-0.903016	0.150871	0.275795	0.238805	0.602563	-0.728182
0.436131	0.770001	0.333172	-0.667869	-1.04874	-1.21896	0.049674	-0.502962	0.404467	0.311108	-0.346352	-1.20585	0.197644	0.327525	0.795969	1.11358	1.21646	0.62089	0.770175	0.910254	0.841782	0.526999	-0.570378	0.31736	0.201158	-0.337764	0.56047	-0.545677	-0.5729	0.0428872	0.788715	1.16837	0.9379	0.322975	0.68134	0.893505	0.577772	0.481309	0.422365	0.777195	0.318918	-0.161174	0.115786	1.05511	0.196573	0.970497	0.623066	0.848416	0.612145	0.938744
1.45247	1.46069	1.37904	3.10974	2.07446	0.937461	1.45259	1.18757	1.49683	1.626	1.82841	2.25013	2.69855	2.00355	1.30223	1.50184	1.56181	1.30426	0.989416	1.50505	1.37743	1.49828	0.499947	0.828592	1.008	1.92485	2.02757	2.75738	2.32522	2.6046	1.27526	1.59186	1.35862	1.7256	1.4065	1.23065	1.44353	1.68903	0.865236	1.41594	0.984669	0.719926	0.608576	1.35658	0.817637	1.40039	1.14525	1.81959	1.06501	1.08086
-1.06948	-0.851927	-1.09452	-3.26935	-3.12578	-1.69796	-1.04725	-1.20276	-1.45957	-2.55961	-3.76329	-2.34701	-1.61087	-1.01462	-0.796554	-1.43196	-1.43935	-1.14878	-0.948378	-1.18544	-1.72903	-1.27576	-1.69183	-1.83159	-1.20031	-1.98003	-1.38853	-1.38985	-3.75245	-2.27087	-1.09956	-0.996719	-1.66074	-1.27495	-1.13368	-1.11001	-1.13529	-1.31123	-0.247689	-2.83253	-1.0643	-3.04046	-0.68412	-2.98628	-1.79453	-1.12014	-1.6732	-1.44977	-1.32978	-1.27971
-0.0422373	-2.83303	-2.22616	0.199718	-0.037528	-1.7404	0.0974579	1.99394	0.658016	2.40038	0.774999	0.950647	1.92323	1.50784	-0.468571	0.359123	-0.204379	-0.409999	1.61566	-1.82579	-1.1802	-1.89356	-0.0511856	1.18344	0.0326738	1.23938	2.91688	0.320629	1.09361	1.26791	-0.481723	0.059679	-1.30705	-0.423601	-1.92968	-0.495652	-0.648664	-0.428617	0.872755	-0.845086	-1.61765	0.41052	-0.185536	-1.94892	0.350945	0.125894	-1.74585	-0.909847	1.81091	0.807568
0.290074	-0.0824628	0.120431	-2.34915	-3.04745	-0.0341434	-0.0120802	0.386609	0.41632	-0.377616	0.297501	0.191233	-0.330956	-0.294813	0.35671	0.554406	0.783487	0.296515	0.430977	0.212427	0.450282	0.367211	0.0547819	-0.251637	0.0169935	-0.936653	-1.1169	-1.16595	-2.96371	-1.03601	0.532778	0.590747	0.343579	0.40115	0.175982	0.162193	0.348613	0.418683	0.0744109	0.517446	0.394113	-0.298689	-0.027473	0.228333	0.264026	0.333645	0.0939121	0.0224309	0.427733	0.492419
-2.06493	-2.02303	-0.930992	-3.70205	-3.37249	-0.729277	-2.36631	-0.710845	-0.702076	-2.8103	-2.39271	-2.46095	-1.678	0.0786114	-0.855222	-0.601841	-0.427112	-0.209839	-1.11655	-1.4191	-1.4902	-1.47245	-2.62845	-0.922355	-2.80993	-1.05227	-2.36558	-3.45666	-2.11737	-2.63205	-1.28706	-1.32546	-2.43954	-3.09951	-1.11684	-1.22904	-0.86905	-0.778279	-1.2079	-1.48596	-1.33806	-1.00725	-2.4245	-0.419377	-1.17623	-2.34541	-3.39824	-0.0352378	-0.234526	-0.60756
-0.766816	-0.405195	-1.31972	-2.66937	-1.89138	-1.45699	-0.862816	-0.724832	-0.534813	-1.19882	-1.33814	-1.19591	-0.627473	-0.605228	-0.602442	-0.639691	-0.904683	-0.272091	-0.299558	-0.289814	-1.0117	-0.43543	-0.640435	-0.70307	-0.529618	-0.841924	-0.582292	-0.845974	-1.84793	-1.03008	-0.470989	-0.376245	-0.617409	-0.661142	-0.236928	-0.489828	-0.522598	-0.0311303	-0.242203	-0.762165	-0.317974	-1.19581	-0.155466	-1.14319	-1.22914	-0.789377	-0.500787	-1.01497	-0.546378	-0.329007
-3.56567	-1.85977	-2.87938	-2.08075	-3.98946	-1.94408	-2.81744	-3.30493	-2.06984	-1.48568	-0.747477	-0.0736332	-0.779398	-1.83718	-2.93893	-3.37269	-3.11934	-1.94404	-3.2894	-2.16387	-2.98409	-2.92413	-3.34349	-3.20435	-2.81326	-1.29106	-1.57323	-1.1926	-2.66665	-1.96574	-2.57356	-2.07604	-2.06829	-2.66315	-3.23983	-1.87638	-2.31708	-3.53692	-3.90409	-3.53195	-3.00293	-1.86511	-3.52692	-2.78842	-2.44593	-2.51268	-3.43639	-3.54103	-2.27382	-2.43915
1.09964	0.700609	0.781777	0.48698	-0.236176	1.35986	1.43194	1.26544	1.23699	0.545018	0.429154	0.721996	0.700825	0.819952	1.13611	1.60345	1.54693	1.59474	1.60507	0.690245	0.976166	0.819191	0.694404	0.682451	0.628441	0.431546	0.339079	0.530748	0.412245	0.392334	0.527342	0.960596	0.930616	0.734666	0.783429	0.839516	0.710094	1.34146	0.88602	0.921036	0.753444	0.583569	0.690785	1.31133	1.01665	1.36363	0.565224	1.32962	1.10521	1.42969
-3.06354	-2.82938	-2.29943	0.000743866	-0.130009	-3.38668	-3.2562	-2.21195	-3.64871	-2.7812	-3.16177	-2.4446	-3.47957	-2.59901	-2.65506	-2.40887	-3.07935	-3.08719	-2.88643	-3.77073	-2.93751	-2.99533	-2.94654	-3.65693	-2.34091	-2.66892	-2.91189	-2.22888	-2.76795	-1.20677	-2.55727	-1.10676	-2.3885	-2.81376	-2.02211	-3.08151	-3.19882	-3.30616	-2.15214	-2.00385	-3.76181	-2.94263	-2.10625	-2.66096	-2.58422	-2.785	-3.08797	-3.21577	-2.02961	-1.98732
-0.179139	-0.260171	-0.532351	-0.412089	-1.40858	-0.551779	-0.330808	-0.502864	-0.092845	0.930765	0.366898	-0.252522	1.18419	-0.151525	-0.80083	-0.342071	-0.431729	-0.141602	-0.64653	-0.516696	-0.230642	-0.496861	-1.13962	-0.568653	-0.967231	0.124359	0.44282	1.02105	0.32582	0.520284	-0.506944	-0.686419	-0.707391	-0.549875	-0.442775	-0.416352	-0.3763	-0.581037	-0.67042	-0.797932	-0.384935	-0.924231	-0.845548	-0.0670691	-0.714422	-0.219205	-0.351927	0.0224643	-0.297215	-0.660054
-1.72996	-2.63961	-2.45464	-3.03826	-2.15006	-2.22672	-2.51069	-0.906802	-2.462	0.149591	0.123846	-0.3384	0.571316	-0.983919	-2.85967	-2.57517	-2.56184	-1.93769	-2.66085	-1.83493	-2.62786	-1.83782	-2.58989	-3.64854	-3.43791	-0.599573	-1.4863	-0.65605	-1.17367	-1.00364	-3.992	-2.44137	-3.01621	-1.80839	-2.20091	-1.47934	-1.85994	-2.63016	-2.99031	-2.0109	-3.26266	-2.23287	-0.43247	-3.06395	-2.43256	-3.69316	-2.13646	-3.47331	-3.80843	-2.534
-1.9763	-2.50217	-2.69983	0.781573	0.326883	-1.15174	-3.36446	-2.11642	-1.98944	-0.469153	-0.832175	0.515697	0.872224	-1.81921	-2.22306	-2.52813	-3.40064	-2.83513	-3.05863	-2.37148	-2.17127	-2.18373	-2.63153	-2.47058	-1.82428	-0.392923	0.73266	0.957943	0.184633	0.58913	-2.12568	-1.69807	-2.00857	-3.26597	-2.22115	-3.08815	-2.49848	-2.15507	-3.28837	-2.92811	-3.21478	-1.92846	-1.90304	-2.51921	-1.93993	-2.96668	-2.57891	-2.62017	-2.07969	-2.28196
-2.93009	-2.3421	-3.13017	-0.21338	-0.892343	-3.10372	-3.27951	-2.28566	-2.02727	-1.9253	-3.0154	-1.40134	-1.51475	-2.95152	-2.88977	-2.86773	-2.24031	-3.68732	-2.39923	-2.58291	-2.50925	-2.65093	-2.72883	-3.00515	-3.29248	-0.745422	-1.11484	-1.30944	-1.74784	-1.28767	-2.78341	-2.7254	-3.7314	-4.21101	-2.33276	-2.77535	-3.38581	-2.78936	-2.68894	-3.4597	-3.857	-2.98437	-1.77126	-1.16608	-3.0201	-3.46392	-1.56511	-3.16456	-3.19961	-2.19588
-2.12951	-0.502268	-0.888659	-3.69643	-3.25839	-3.46238	-1.06284	-0.889298	-0.77731	-2.41367	-3.18194	-1.16201	-2.27649	-0.860266	-0.837173	-0.748722	-0.988924	-0.87706	-0.60829	-1.58578	-0.983254	-1.21264	-1.31934	-1.40678	-0.959702	-1.45321	-1.95075	-3.71908	-3.58497	-1.69403	-1.07284	-0.817102	-0.73063	-1.12545	-0.703128	-2.66611	-0.722136	-0.587889	-1.64682	-1.52461	-0.958251	-0.913071	-1.24163	-1.28266	-0.773639	-0.734612	-1.49107	-1.27856	-1.89185	-0.628026
-0.00280762	-1.30284	-0.51719	-1.35845	-2.59508	-3.07841	-2.25156	-0.676324	0.0450926	-1.33646	-2.22054	-3.23666	-1.00223	-1.22982	-1.03144	-0.427709	-0.532541	-0.908606	-0.515865	-0.438263	-0.637444	-1.00466	-0.984374	-0.840364	-0.756697	-1.41598	-1.18327	-1.71664	-2.7982	-3.33531	-0.596724	-0.522099	-0.855021	-0.76352	-0.804689	-0.523165	-0.745777	-1.26425	-0.396859	-0.855961	-0.659761	-3.18908	-1.28761	-2.38507	-0.727242	-1.00159	-0.618287	-1.27898	-0.38047	-0.643561
-0.762996	-0.343538	-0.111323	-1.78515	-2.55797	0.0592241	-0.29562	-0.481194	-0.366968	-3.61026	-0.736239	-3.01936	-1.76011	-0.0939541	-0.74173	-0.75692	-0.406936	-0.584283	-0.698571	-0.724668	-0.271999	-0.618361	-2.65382	-3.79267	-0.706666	-0.757731	-0.520446	-0.959918	-2.94068	-3.2176	-0.643215	-0.337026	-0.201559	-0.350858	-0.475357	-0.643274	-0.570949	-0.214673	-0.471287	-0.119322	-0.735115	-2.36596	-0.523765	0.193155	-0.561322	-0.817907	-0.559733	-0.443496	-0.685032	-0.560643
2.14273	2.72511	2.38592	1.63281	0.790881	1.79029	2.4468	1.92054	2.18882	0.886664	0.568681	0.640769	1.63405	2.23957	2.02871	2.34442	2.26427	1.68233	1.76535	1.8685	2.41744	1.78661	1.34826	0.406956	1.02344	1.50265	1.4555	1.54376	0.856084	1.23808	1.7956	2.40082	2.30352	1.91534	1.81556	1.8498	2.25315	1.49804	1.5556	1.88046	1.83538	1.59316	1.99499	1.89456	1.15551	2.38162	2.17198	3.07241	2.27156	1.73562
-0.547757	-0.782898	-0.391824	-1.35896	-2.13024	-1.38908	-1.29349	-1.23255	-0.757302	-2.04803	-1.63971	-2.05155	-1.39377	-0.854969	-1.06678	-0.594525	-0.46421	-1.15248	-0.906697	-0.870912	-1.07507	-0.890923	-1.85679	-0.920732	-1.39427	-1.05204	-1.32806	-1.20334	-2.37065	-1.48123	-0.319582	-0.1315	-0.814985	-0.779441	-1.0036	-0.74441	-0.774307	-1.61719	-1.21473	0.626014	-0.979401	-1.53986	-1.03928	-0.694715	-0.814691	-0.907576	-0.718	-0.286726	-0.666803	-0.685688
1.79562	0.429217	0.865866	0.21242	-0.947149	-0.436649	-0.470092	0.709906	1.55199	-1.28822	-0.0435457	-1.02753	-0.0790129	0.661577	0.677446	1.27371	1.43241	1.635	1.67506	1.71492	1.32775	1.9123	0.826064	1.23323	1.36509	0.0992546	-0.891577	-0.749277	-1.13031	-0.819805	1.57341	1.34135	1.24245	1.40589	1.51764	1.43591	0.9853	1.32303	1.25182	1.42514	1.57764	0.348457	0.610175	1.46042	1.32112	1.32568	1.57638	-0.337286	1.07883	1.36659
1.38052	0.787416	0.57362	0.0555058	-0.54813	-0.0527105	0.462458	0.828419	1.27909	0.752052	0.0368156	0.17877	1.42601	1.05434	1.08391	0.884965	0.738926	1.53348	1.3222	1.59757	0.864746	1.12961	1.02172	1.36129	1.19544	0.985973	1.30594	1.16076	0.560262	0.910404	1.19233	1.23177	0.635702	1.13292	1.70945	1.34297	1.14729	1.38679	1.14954	0.796066	1.37683	0.309641	0.865438	0.263052	0.937031	0.626588	1.22501	0.743701	1.26644	1.21292
1.44119	0.123516	0.243486	0.333432	-0.366818	0.549263	0.833113	1.02008	1.53984	2.71376	1.70347	2.42812	2.4644	0.400253	0.750815	0.937566	0.990888	2.25412	1.17199	1.9604	1.28363	2.36125	0.437832	0.801552	1.5519	2.1328	3.155	1.62681	2.02147	1.66202	1.11124	1.11603	1.02308	1.43832	1.94593	1.54654	0.72826	1.62676	0.971367	0.923916	1.55541	1.17088	0.788657	1.42209	1.2298	1.08994	1.24409	0.486142	1.00606	1.48943
-2.97206	-3.72859	-3.96199	0.536951	0.267171	-3.4557	-2.88029	-2.46017	-2.08971	2.09714	0.99643	-0.114494	-1.46736	-4.15433	-1.95316	-1.22159	-2.56693	-0.820696	-3.27855	-2.89448	-2.97423	-2.52612	-1.83623	-0.110255	-2.70995	0.043045	0.419244	0.530207	2.64123	1.29878	-3.09397	-4.35463	-2.59289	-1.64568	-3.17588	-1.18595	-3.47028	-2.28812	-3.24138	-2.9149	-3.08615	-3.07858	-2.4857	-2.27697	-2.48524	-3.4515	-1.75245	-3.71161	-2.58347	-2.24248
0.879777	3.92101	2.38186	-1.17422	-1.87408	1.88876	2.65112	2.29705	1.79863	-2.90967	-2.3989	-3.2557	-1.60625	3.55978	1.85565	-0.141455	1.38634	-0.0411882	1.11979	0.278029	1.34919	0.0686641	1.44132	1.81819	0.810867	-0.683347	-2.04914	-2.19335	0.047308	0.300787	0.992035	1.39007	2.49475	1.71675	0.855042	0.912949	2.65926	1.51535	2.00521	1.02138	0.707994	1.89638	2.84634	1.47724	1.03994	1.53512	3.30076	3.75814	2.78401	1.50314
-0.019165	-0.35008	-0.255108	-2.31256	-3.04602	-0.744071	-0.374175	-0.327802	-0.197884	-0.958158	-2.424	-3.11147	-1.75168	-0.39694	-0.0962377	0.64911	0.593764	0.117012	0.404439	-0.242905	-0.0965462	-0.263367	-0.671548	-3.53906	0.0342722	-0.287132	-0.7947	-2.93848	-2.7916	-1.2048	0.444371	0.132235	-0.0201187	0.0265846	-0.236712	-0.0783291	0.20855	0.192938	0.3512	0.0820637	0.511002	-0.377887	-0.0560517	0.0590534	0.177068	-0.48518	-0.196193	-0.185917	0.0650759	0.612228
-3.27543	-2.96663	-2.73309	2.51625	2.1133	-2.1007	-1.10302	-2.40969	-1.38992	-0.0807562	0.0249605	0.487103	1.464	-1.46251	-3.47409	-2.5555	-1.77805	-2.40578	-2.49449	-1.0429	-2.81956	-2.47187	-3.75217	-1.60972	-2.53505	0.208015	1.40396	1.69641	1.29915	1.94235	-2.21623	-2.44004	-2.48458	-1.67804	-0.848827	-1.93109	-2.80959	-3.04048	-3.94336	-2.57604	-1.48991	-3.00394	-1.97044	-3.81049	-0.723711	-2.64356	-2.39037	-2.82251	-2.75608	-2.53207
-0.141325	-0.176945	0.433941	-2.2391	-2.44008	-0.166313	-0.228351	0.107763	-0.153594	-0.535157	-1.52818	-3.57091	-0.370908	-0.527798	-0.103193	-0.295471	-0.224951	-0.201361	-0.0507402	-0.342056	-0.208918	-0.117542	-0.433442	-0.359935	-0.0511999	-0.73382	-0.985868	-1.33869	-3.30467	-1.73318	0.055666	0.235457	0.0870533	0.273065	0.11092	-0.176305	0.107115	-0.0584874	-0.00174189	-0.0830431	0.0414486	-0.206833	-0.458738	0.0881376	-0.126575	-0.0866623	0.0534563	-0.591369	-0.216893	-0.235265
-0.603617	-0.965456	-0.55862	-1.36872	-0.769003	-0.558064	-0.679555	-0.592738	-0.61619	-2.45206	-1.49746	-1.31859	-0.559934	-0.323226	-0.815567	-0.718874	-0.644032	-0.973983	-0.512174	-0.817693	-0.750182	-0.75276	-0.871939	-1.33221	-0.601838	-0.9811	-1.31259	-0.73927	-2.61826	-1.14746	-0.657634	-0.847176	-0.75703	-0.669954	-0.737575	-0.79929	-0.693048	-0.879779	-0.77509	-0.70048	-0.518969	-0.972624	-0.51891	-1.08077	-0.767353	-0.890836	-0.450322	-0.51913	-0.412736	-0.418712
0.638055	2.73875	2.37952	-2.75458	-3.57614	3.24801	2.76541	2.09609	1.41803	-0.207635	2.01261	0.972979	0.0424299	2.70044	1.6364	1.50823	1.52753	0.982355	1.21183	0.581081	1.94485	0.645762	1.70638	2.20346	1.19342	0.163977	-0.718497	-2.81402	-2.59077	0.3208	1.38022	1.4377	1.84636	1.39853	0.723932	0.912429	1.72595	1.46425	1.36668	1.32363	1.04338	2.05372	1.97306	2.55668	1.392	2.03607	1.68696	3.21378	1.919	1.56396
-1.29742	-2.90932	-2.60657	-2.97625	-2.50312	-3.27642	-3.15864	-2.26731	-1.9405	-3.0407	-3.83808	-3.01988	-0.670793	-3.08867	-2.39108	-2.50069	-3.24132	-1.43385	-2.14488	-1.48772	-2.51892	-3.091	-2.31097	-3.24925	-3.03074	-1.62982	-1.19708	-1.2694	-0.3742	-1.32524	-2.62851	-3.35338	-2.5089	-2.33001	-1.18524	-2.35867	-3.03566	-2.41474	-2.3163	-2.78386	-1.45378	-2.30619	-3.18629	-2.90889	-2.54254	-3.36252	-2.39723	-2.55333	-3.15747	-2.70993
-2.36853	-2.77927	-3.12856	-3.72814	-2.6131	-3.229	-2.70697	-2.27803	-2.28223	-3.52584	-2.13476	-0.189677	-0.456988	-0.456384	-1.92455	-2.65632	-2.80594	-2.84887	-2.05686	-2.16875	-3.30706	-2.59353	-2.26394	-2.43669	-3.41622	-1.09262	-0.542526	-0.0284047	0.0735044	-0.317569	-2.50722	-2.72442	-2.91738	-2.56402	-3.34458	-3.82474	-3.51814	-3.06369	-2.74312	-2.70438	-3.24544	-2.90822	-2.52716	-2.613	-2.00001	-2.03162	-2.508	-2.70646	-2.54871	-2.04147
-0.310608	-0.681495	0.0133362	-1.30265	-3.12744	0.255831	-0.287885	-0.680287	-0.281848	-1.39186	-3.79784	-1.13681	-0.156467	-0.132914	0.151772	-0.111582	-0.400924	-0.583446	-0.471059	-0.258522	0.15751	-0.439239	-0.311593	-0.299925	0.287906	-0.454406	-0.455522	-0.234107	-3.12314	-0.83213	-0.537117	0.152202	-0.0771637	-0.322396	-0.189936	-0.146077	-0.0760336	-0.342326	-0.891979	0.167635	0.0344753	0.120701	-0.328557	0.405468	0.141166	0.196014	-0.43687	0.0371585	-0.163409	-0.578218
3.29649	2.61228	2.70337	1.7075	1.14477	2.0402	2.50206	2.97098	3.40627	2.46504	2.01718	2.19263	3.10483	2.96448	3.16498	2.92975	2.85108	3.38986	3.32309	3.33551	2.81596	3.1521	2.27529	2.38436	3.06246	2.74748	3.07763	2.73392	1.90333	2.29956	3.11948	3.16609	2.84907	3.0863	3.34769	2.88805	3.06227	3.45755	3.39977	2.62211	3.31819	2.04518	2.81395	2.36171	2.5859	2.72383	3.26043	2.64711	3.17248	3.18579
0.371642	-0.205943	-0.0548325	0.31944	-0.681257	-2.58879	-0.332279	-0.103105	0.517055	-1.03527	-2.15955	-1.10322	-0.514156	-0.319153	0.165385	0.365038	0.472424	0.25711	0.3447	0.486058	0.236316	0.497872	-0.0171194	-0.259254	0.235129	-0.751433	-0.483249	-0.374248	-0.179579	-0.208012	0.404741	0.554823	0.128459	0.207584	0.274075	0.0557775	0.169899	0.286427	-0.0758729	0.405742	0.454458	-0.428311	-0.40058	0.206496	-0.0378428	0.325834	-0.0193405	-0.554819	-0.0234022	0.223526
0.761366	1.22273	0.758105	0.33849	0.140397	1.86131	1.77021	1.70047	1.50142	0.505847	0.791408	0.978516	1.38488	1.34304	1.59206	1.52702	1.46028	1.3405	0.951494	0.858159	1.47441	0.952628	0.93229	-0.0720043	0.73743	0.587209	0.753618	0.59893	0.4827	0.289629	1.25379	1.43994	1.46338	1.25352	1.09253	1.11145	1.57341	1.19453	0.699065	1.24926	0.881422	0.782832	1.12483	1.55042	0.941541	1.54869	1.17133	2.14261	1.61286	1.56254
-0.708683	-0.31684	-0.508245	-3.28631	-3.04931	-0.773923	-1.55964	-1.66813	-0.773601	-2.97269	-1.7736	-2.82081	-1.09095	-0.872975	-0.164538	-0.710004	-0.465838	-0.768515	-0.520035	-0.282493	-0.772601	-0.595574	-0.357258	-0.267079	-0.465077	-1.46626	-1.71662	-1.89238	-1.58872	-1.78463	-0.471211	-0.278438	-0.941739	-0.744099	-0.397951	-0.878972	-0.649317	-1.4576	-0.674826	-0.492949	-0.815748	-0.863552	-0.818408	-0.667377	-0.740954	-1.09037	-0.974903	-0.608723	-0.597051	-0.880184
2.02227	2.44223	1.78938	0.100012	-0.181102	1.75289	1.80291	1.98159	2.23283	-0.787131	0.00422478	-0.313655	0.340857	2.50096	1.97246	1.97009	2.14369	1.76738	2.1443	1.92335	2.22351	1.92511	1.83389	1.18414	1.72173	0.617667	-1.0876	-0.78474	-0.903951	-0.683707	2.32268	2.23683	2.2497	2.13139	1.89186	2.21324	2.26628	2.31016	2.0785	1.97288	2.11968	1.55484	1.88055	2.22614	1.88013	2.45813	2.15085	2.25845	2.28263	2.35948
-1.13114	-1.6424	-1.53345	-1.89449	-3.79521	-1.21251	-2.75625	-0.251145	-1.16841	-3.1203	-2.12119	-2.80377	-2.94213	-0.969757	-1.66073	-3.23833	-0.715467	-2.52778	-1.85514	-1.37044	-0.534137	-0.595416	-1.19602	-2.52108	-0.985977	-2.70319	-3.14207	-3.40999	-2.96739	-3.505	-0.840451	-0.66256	-0.842744	-1.19283	-1.40765	-3.35383	-1.14603	-1.88814	-3.32187	-0.939484	-0.176803	-1.31115	-2.68133	-0.895648	-1.27592	-1.38295	-1.16466	-2.06728	-1.2443	-1.58783
0.162402	0.377297	0.190585	-0.239942	-0.171813	0.486368	0.484566	0.21598	0.296249	1.07225	0.508958	0.718811	0.937278	0.888976	0.220307	0.24001	0.0546131	0.349134	0.16968	0.273036	0.261993	0.30971	-0.441932	-1.09898	-0.423015	1.26464	0.857749	1.7199	1.45507	1.09963	-0.148212	0.138805	0.151328	0.720131	0.33996	-0.0990419	0.205626	0.344259	0.32284	0.171462	-0.121905	-0.243213	0.343542	0.126949	0.0886679	0.0332508	0.599731	1.03551	0.438516	0.164132
-0.915357	-3.67327	-2.33435	0.28147	-0.430812	-2.36221	-2.94145	-0.850396	-0.923142	0.909072	2.06869	2.1159	1.44415	-0.792349	-2.42078	-1.0469	-3.06758	-0.0520496	-2.30446	-1.1635	-1.5816	-0.855253	-2.41941	-1.88436	-3.25828	0.807975	1.8812	0.862346	0.368023	0.424801	-2.02321	-2.55539	-2.40645	-0.590204	-0.297241	-1.1292	-3.03099	-2.86989	-3.19076	-2.31085	-2.503	-2.82685	-2.74971	-2.90375	-2.06456	-2.9201	-0.796756	-3.44461	-1.08452	-2.9031
0.529848	-0.233922	0.150025	-3.47676	-3.74822	-0.074151	0.112106	0.386434	0.183634	-0.263109	-3.10016	-0.116488	-0.732364	-0.144073	0.230621	0.215363	0.302617	0.213863	0.300323	0.32094	0.0265684	0.0959697	0.218246	0.412389	0.290778	-0.294648	-0.113782	-1.04309	-0.335608	-0.568055	0.495121	0.31284	0.0702839	0.0574303	0.0956163	0.167665	0.0411358	0.059442	0.309756	0.223701	0.180321	-0.0485992	-0.0245967	-0.0345125	-0.0937853	0.0588465	-0.0275602	0.0611567	0.00407124	0.225331
-2.74044	-3.21781	-3.26389	-0.642059	-2.65836	-2.68704	-2.62524	-2.58073	-1.9322	-0.509431	-0.412027	-0.737906	-0.460381	-3.19354	-2.22742	-0.81674	-1.35056	-2.40876	-2.6801	-1.0162	-2.03031	-1.04057	-2.51063	-1.1436	-0.495491	0.229771	0.500863	-0.509766	0.0779562	0.019793	-2.33443	-1.95281	-2.74598	-2.55882	-1.54515	-1.89217	-3.46205	-1.19869	-0.406227	-0.895104	-3.07489	-3.73406	-2.85913	-3.30626	-1.03066	-2.46116	-2.48645	-2.49947	-2.87497	-1.10615
-0.0992746	-0.877035	-0.276903	-4.15478	-1.47535	-0.626884	-0.218801	-0.100018	-0.0241451	-0.756392	-1.02241	-1.49261	-0.0722752	-0.743951	-0.392036	0.240075	0.227221	0.121242	0.0219946	0.0429645	0.271654	0.235407	-0.335602	-0.493121	-0.525664	-0.404199	0.103292	-0.172541	-0.982742	-0.774747	-0.0271912	-0.112673	-0.00100613	0.0303936	-0.286708	-0.0710754	-0.101243	-0.0609746	-0.048162	-0.294845	0.163844	-0.526493	-0.379031	-0.150965	0.316349	0.0845547	-0.205678	-0.447063	0.10278	0.00107241
0.960217	0.427252	-2.64337	-0.19509	-1.78985	-2.83179	0.402681	0.3786	1.20153	-2.76231	-2.81363	-2.35405	-3.231	0.878903	0.22205	0.148314	0.56205	0.762403	0.169389	0.660532	0.428421	0.197651	-0.547054	-0.318467	0.633752	-0.240289	-3.25928	-3.03524	-2.29303	-2.51875	0.348958	-0.109402	0.214532	0.527259	0.271537	1.0345	0.593712	0.301558	0.974307	-0.368443	0.502868	-1.21416	0.517853	0.437207	0.398687	0.488241	0.720462	0.378724	0.707631	0.431916
-2.65068	-2.11881	-1.08097	-2.20007	-2.35651	-1.4663	-1.3568	-2.0143	-2.14633	-2.55208	-2.82626	-2.48391	-3.04288	-1.79514	-2.16862	-1.59748	-1.64281	-2.6275	-1.87923	-2.6794	-1.77717	-2.16136	-1.8512	-2.64949	-2.67734	-2.75801	-3.35071	-2.86289	-3.18584	-2.56149	-1.96976	-1.63673	-1.67437	-2.98721	-2.24473	-3.1638	-2.02219	-1.78246	-2.58886	-1.74005	-2.0412	-1.95041	-3.07107	-1.25598	-1.36977	-1.78704	-2.42726	-1.42334	-1.96393	-1.66581
-0.752528	-1.17997	-0.678314	-1.65997	-1.85208	-2.55205	-1.27188	-0.775734	-0.554222	-1.31046	-2.22547	-1.46107	-0.731102	-0.642086	-0.998167	-0.795244	-0.853239	-0.782143	-0.996107	-0.717844	-0.921006	-0.775885	-1.07838	-1.26595	-0.784472	-1.19522	-1.62282	-3.29285	-3.37208	-1.25981	-0.46761	-0.631122	-0.597242	-0.607895	-0.485966	-0.763603	-0.678154	-0.678623	-0.970407	-0.544763	-0.681514	-1.36981	-0.830675	-0.852102	-0.964695	-0.938536	-1.16776	-1.13443	-0.913733	-0.846961
-0.635281	-0.466169	-0.347432	-2.40431	-3.46914	-0.262846	-0.611632	-0.3079	-0.82228	-3.17616	-2.62377	-2.4589	-1.59446	-1.43865	-0.680517	-0.377787	-0.47618	-0.790442	-0.620018	-0.960068	-0.37987	-0.884158	-0.821611	-0.79586	-0.703077	-2.77746	-2.29564	-1.02711	-2.60242	-2.96247	-0.62417	-0.269058	-0.0446863	-0.508189	-0.79662	-1.08738	-0.769919	-0.312091	-0.684679	-0.32229	-0.675289	-0.697112	-1.0508	-0.616492	-0.922326	-0.472967	-0.849704	-0.445113	-0.491004	-0.442849
0.718337	-0.521604	-0.515558	-2.69988	-3.07991	-0.702928	-0.454815	0.0468321	0.116915	-1.31298	-3.35725	-2.52832	-1.44287	-0.554931	-0.383822	-0.0699167	0.100096	0.0514383	0.41368	0.226592	-0.294559	-0.0639148	-2.34602	-0.564069	-0.145463	-1.08202	-1.17587	-1.62097	-3.1125	-2.21859	0.284688	-0.250976	-0.36314	-0.21153	-0.620958	-0.214609	-0.258466	-0.0597053	0.249231	-0.0528851	-0.0160656	-1.30198	-0.3354	-0.527055	-0.154328	-0.17373	-0.230082	-0.0718627	0.00437832	0.266109
-0.441413	-0.717456	-1.1472	-3.45454	-1.8039	-2.58311	-1.77142	-1.39797	-0.580508	-2.63639	-2.63881	-3.08627	-2.98744	-1.50427	-0.753565	-1.40093	-0.832543	-0.884408	-0.776712	-0.953995	-1.05966	-0.85485	-2.98264	-0.836308	-0.716832	-0.475346	-3.53077	-2.9719	-3.62342	-0.188508	-0.67351	-0.78663	-0.970273	-1.09685	-0.660066	-1.32259	-2.25692	-0.141839	-1.47587	-2.32688	-1.07661	-2.86287	-2.83835	-0.81084	-1.80045	-1.06036	-1.86046	-1.32401	-0.884516	-0.646152
-0.392734	0.390709	-0.232149	-2.18698	-3.57604	-0.533781	0.0444803	-0.503584	-0.275304	-1.25429	-1.72911	-2.45811	-0.792504	-0.297275	-2.81e-05	-0.0785637	-0.91372	-0.286324	-0.336023	-0.0959849	0.0955734	-0.394016	-0.391613	-0.707692	-0.620341	-0.7651	-1.36329	-0.880535	-2.6283	-3.49304	-0.167704	-0.265489	0.0121365	-0.00413609	-0.232521	-0.410218	0.192451	-0.0160069	-0.126817	-0.22089	-0.177145	-0.252952	0.144645	0.296767	-0.27069	0.168442	-0.0440197	0.568231	-0.13219	-0.351305
1.97124	1.99173	1.7899	1.07502	0.670533	1.75578	2.544	2.36397	2.10972	1.24888	0.398659	1.22116	1.15223	1.91517	2.30978	2.43795	2.51619	2.01105	2.13076	2.20049	2.55478	2.19343	1.98038	1.52001	2.0992	1.24565	1.41036	1.00411	1.70606	1.08613	2.30079	2.16198	2.58529	2.16191	2.00376	1.99153	2.35398	2.14084	2.19849	1.6773	2.15602	1.56698	1.89987	2.07344	2.08999	2.51573	2.38788	2.55091	2.50303	2.43798
-2.38972	-3.32789	-3.61038	-1.27174	-1.2281	-2.65296	-1.79884	-2.83911	-1.75367	-0.477025	0.129819	-2.07257	-1.25914	-2.14259	-3.02602	-1.56484	-2.73336	-2.12006	-1.72275	-2.21136	-1.67702	-1.50617	-2.91081	-0.239553	-1.35475	-0.644958	-0.510925	-2.31383	-2.8728	-0.881666	-2.89106	-3.09049	-2.3005	-2.38908	-1.96432	-0.914599	-1.50058	-2.30579	-2.10346	-2.9649	-2.29038	-2.58701	-2.4125	-2.4567	-0.624291	-2.06802	-1.65781	-1.4605	-2.47983	-2.56785
2.52976	2.44204	2.71411	0.680433	0.829877	2.38473	2.48492	2.40705	2.402	-0.00137043	0.93035	0.893318	1.61471	2.57343	2.40002	2.51146	2.69429	2.34602	2.30127	2.23543	3.00835	2.8131	2.31175	1.90684	2.20965	1.34636	0.269038	0.0701947	0.668872	0.301958	2.50805	2.63896	2.8514	2.58078	2.46334	2.20473	2.60048	2.69573	1.91065	2.63548	2.60905	2.30852	2.49439	3.12962	2.3591	2.92243	2.18412	2.52271	2.49439	2.37581
0.103696	0.0811248	0.312321	0.654325	0.709283	0.283676	0.53283	0.00724125	0.215877	1.32622	0.765185	1.17886	1.38617	0.357553	-0.102876	0.346458	0.413046	0.444569	0.122285	0.127967	0.257731	0.444865	-0.267076	-0.407677	0.00591183	1.85087	2.10353	1.13543	0.781787	1.19021	0.168041	0.299322	0.152483	0.270094	0.331542	0.35471	0.0734682	-0.011065	0.118346	0.469252	0.0990715	0.100226	0.219385	0.385375	0.222587	0.211314	0.145725	0.958486	0.146721	0.225325
0.762815	0.17365	-0.039609	-0.995902	-1.4603	-0.750776	-0.0294933	0.141618	0.479452	-0.212124	-0.895364	-0.676079	0.59744	0.503456	0.672958	0.454329	-0.00448513	0.492579	0.544557	1.11883	-0.138445	0.583191	-0.0596342	0.045083	0.833796	0.104055	0.565969	-0.0189662	-0.515775	-0.348958	0.25933	0.277668	-0.102833	0.0600281	0.616017	0.378369	0.0871582	0.0208602	0.871373	0.322974	0.623837	-0.403343	0.14215	-0.939044	0.163602	-0.240849	0.463574	-0.100873	0.328584	0.244944
1.00269	1.18058	1.21846	0.300504	-0.38159	-0.197327	0.693395	0.417469	0.755289	0.314405	0.199807	-0.0167227	0.273427	1.03709	0.984217	1.2003	1.34459	0.626178	1.0671	1.03149	1.05604	1.14089	0.63581	1.88899	1.02353	0.498617	0.0333118	0.117427	0.0150223	0.281116	1.12296	1.41537	1.24471	1.16217	1.03851	1.00292	1.29363	0.682165	1.08211	1.12981	0.912992	1.01614	0.811853	1.20769	1.13041	1.00781	1.11086	1.32353	1.15108	1.11106
0.242124	-0.898445	-0.296448	-1.12708	-3.6257	-2.52778	-0.551067	-0.3894	0.139385	-0.67804	-2.75612	-1.81395	-0.185991	-0.215762	-0.241873	-0.344299	-0.0491047	-0.0414724	0.186688	0.00531816	-0.430335	-0.0131078	-0.586793	-0.670659	-0.0535488	-1.46554	-0.335909	-0.786939	-0.192067	-1.15022	0.337068	0.0761967	-0.199225	-0.110238	-0.155129	-0.245731	-0.293909	-0.218244	0.161197	-0.175608	0.0212755	-0.912726	-0.838984	-0.56252	-0.0934963	-0.362505	-0.0319777	-0.0494924	0.237027	0.121839
-1.11942	-3.01944	-2.47868	-3.00984	-2.54365	-2.2941	-1.1991	-1.09381	-0.464149	-0.314827	-0.78904	-0.245744	0.489234	-0.768926	-2.88734	-2.13683	-1.83041	-0.558693	-0.763934	-0.737606	-1.83789	-1.15964	-2.34469	-1.257	-0.817842	-0.295309	0.680039	0.813633	-0.50899	-0.0863204	-1.29534	-2.17233	-3.32762	-1.24829	-1.34532	-0.460011	-3.22799	-1.15259	-0.672882	-2.6605	-1.0735	-2.66433	-1.10058	-2.83081	-1.43554	-3.4304	-0.799849	-1.83624	-1.20962	-1.06124
-0.0789003	-0.853707	-0.481548	-0.363327	-0.322278	-2.83157	-0.47963	-0.982207	-0.543302	0.373072	-0.263161	-0.449826	1.09293	-0.419159	-0.593359	-0.73142	-0.417247	-0.266964	-0.233815	-0.499798	-0.508714	-0.455403	-0.596448	0.144215	-0.674972	0.59494	1.08481	0.502525	-0.104609	0.164247	-0.46713	-0.563089	-0.527064	-0.411982	-0.501653	-0.558281	-0.861817	-0.262821	-0.253081	-0.556594	-0.516858	-3.12313	-0.334311	-0.973377	-0.885586	-0.775133	-0.245356	-0.585542	-0.520347	-0.964273
0.734612	-0.350136	-0.488253	-1.74745	-2.64148	-0.788889	-0.62899	-0.429388	0.0920687	-0.698056	-2.63656	-0.988413	-0.628615	-0.650366	-0.279482	0.0250654	-0.000603676	-0.0522823	0.292075	0.285682	-0.196576	0.383997	-2.99094	-0.665622	-0.4516	-0.674221	-0.228282	-1.15782	-2.16052	-2.10838	0.0561676	-0.0740128	-0.153582	-0.209666	-0.221347	-0.319043	-0.268664	-0.436169	-0.193515	-0.255218	-0.0236931	-1.21117	-0.400977	-0.0866137	-0.179585	-0.0299721	-0.420884	-0.0871253	0.00369167	0.293689
-0.786396	-0.600341	-0.787024	-1.78212	-3.5279	-1.31639	-0.683366	-0.857674	-0.676259	-1.79402	-1.62891	-2.66163	-0.910742	-0.586846	-1.02666	-0.775622	-0.51741	-1.00286	-0.847104	-0.710092	-0.567998	-0.813332	-1.34658	-1.15614	-0.711659	-1.05346	-0.887741	-2.02954	-2.04792	-1.62515	-0.359639	-0.0714531	-0.284318	-0.178127	-0.329074	-0.535453	-0.396896	-0.437376	-0.983451	-0.720643	-0.556208	-1.08359	-0.861161	-0.325882	-0.828979	-0.59686	-0.213171	-0.246036	-0.285378	-0.457457
-2.84983	-3.11387	-2.95197	1.22078	1.22419	-3.02358	-3.23691	-2.41084	-2.87857	-3.33244	-2.20119	-2.54916	-1.84527	-2.83922	-2.83082	-3.20305	-2.99131	-2.07574	-3.19535	-3.23382	-2.36558	-2.31604	-2.6485	-3.02533	-2.81076	-2.66444	-2.2481	-0.366526	-3.41188	0.69025	-1.21217	-2.66337	-1.9481	-2.7146	-2.03646	-2.31301	-3.56045	-3.08421	-3.00279	-2.89747	-1.52133	-2.87784	-2.09728	-2.94233	-1.03834	-2.27529	-3.08957	-2.34401	-2.55433	-3.33343
1.70775	-0.919927	-0.570094	-2.41658	-2.79924	-1.64299	-0.573524	0.977737	0.845528	-1.00704	-2.14388	-3.23387	-0.333038	-0.657718	0.803736	0.927732	0.96718	1.18623	1.67883	1.7522	-0.09867	1.04283	0.261625	0.0449858	1.56979	-1.33659	-0.12555	-1.36965	-1.92121	-1.71975	1.18375	0.798682	-0.264028	-0.398702	0.722648	0.693549	0.0184889	0.823035	1.73316	0.516675	1.12233	-0.493209	-0.271134	-1.55981	0.487433	0.525787	0.417903	-1.45055	0.435909	1.23399
-1.08605	-1.00405	-0.478383	-2.38744	-2.48579	-0.320871	-1.06865	-1.25802	-1.03817	-2.92622	-2.1545	-2.4513	-1.5962	-1.10333	-0.769245	-0.66702	-1.05095	-0.925761	-0.980273	-1.35327	-0.936799	-0.649374	-2.69427	-0.222366	-1.1982	-2.82133	-1.89213	-2.98775	-2.34181	-2.81979	-0.709517	-0.475621	-0.499384	-0.875709	-0.698197	-0.798248	-0.783795	-0.347897	-0.660073	-0.797645	-0.824384	-1.38782	-0.55895	-0.568155	-2.7792	-0.77605	-0.753489	-0.514594	-0.584719	-0.606687
0.110037	-0.463667	-0.871301	-1.16186	-3.15415	-0.872627	-0.919638	-0.352345	-0.223534	-2.93487	-3.26826	-3.7201	-1.02165	-0.592892	-0.184283	-0.599012	-0.91177	0.0912437	-0.123828	-0.26135	-0.632371	-0.231519	-0.814219	-0.777895	-0.435135	-0.869894	-1.21022	-1.07185	-3.01526	-0.943076	-0.639409	-0.905652	-0.770538	-0.611631	-0.45151	-0.501138	-0.171019	-0.2809	0.126021	-0.843118	-0.438922	-0.738956	-0.610607	-0.945504	-0.905646	-0.845756	-0.214316	-0.397722	-0.354029	-0.460422
-0.709325	-2.50411	-2.50847	-0.979198	-3.48221	-2.33736	-2.75242	-3.07133	-0.915032	-0.719851	1.59103	1.70488	1.04531	-2.34491	-1.86351	-1.6972	-1.5962	-0.609649	-3.21461	-0.579836	-1.9125	-0.570942	-2.47198	-3.31518	-1.60944	-0.805687	-1.04501	-0.510766	-0.66736	-0.78945	-1.67013	-3.06597	-2.83461	-1.06235	-0.752522	-0.255431	-2.60538	-1.53338	-1.24884	-1.77168	-1.70874	-3.18716	-2.39788	-2.5952	-1.37921	-3.24089	-1.17637	-1.4618	-1.97762	-3.44266
1.59894	0.834636	0.908766	-2.66084	-2.90912	0.0560932	0.407864	0.785871	1.61839	0.680143	-0.439968	-2.6779	0.772032	0.876561	1.17549	1.1185	1.47972	1.38479	1.74138	1.36433	1.17476	1.16227	0.434801	0.736517	1.11115	1.0912	1.50513	0.395486	-0.123598	0.153027	1.54044	1.49301	1.31482	1.25494	1.40312	1.09021	1.09887	1.3571	1.20177	1.08648	1.56432	0.641357	1.11108	1.27376	1.13808	1.16142	1.43786	0.93955	1.47038	1.46085
0.0182228	-0.537192	-0.318639	-3.03298	-2.57541	-0.783406	-0.264522	0.258669	0.55457	-0.799921	-1.4998	-0.621062	-0.824688	-0.365973	-0.065043	-0.14291	-0.0386429	0.224341	0.278691	0.0870042	-0.071003	-0.0329566	-0.382347	0.518803	0.156285	-0.130519	0.0495396	-0.944881	-0.870935	-0.753939	0.312939	-0.194837	-0.124998	-0.0808544	-0.193292	-0.0389395	-0.165245	-0.311569	-0.0248113	-0.205424	0.0716553	-0.412915	-0.301468	-0.591025	-0.134127	-0.0777149	-0.195853	-0.0244718	-0.0196438	0.0600152
2.00134	3.00763	2.31517	0.948906	0.45668	3.32768	2.97664	2.32721	2.25613	1.56934	1.88122	0.942753	2.05277	3.97801	2.01461	2.07128	2.15481	1.9429	2.15024	2.00453	2.34749	2.19684	1.85236	2.51956	2.02369	2.17738	0.837457	1.65763	1.3197	1.98483	2.04811	2.24127	2.43806	2.2395	2.08391	1.94406	2.31228	2.28378	2.22628	2.1941	2.09261	2.13296	2.27862	1.93484	1.80881	2.2128	2.41034	3.56762	2.84876	2.03895
-0.644065	-0.293034	0.201077	-2.49315	-3.51891	-1.76682	-0.32481	-0.100753	-0.317168	-3.20134	-3.43485	-2.76345	-2.61295	0.271252	-0.115498	-0.168608	-0.0489483	-0.7804	-0.19276	-0.618797	-0.318515	-0.376635	-3.19401	-2.98282	-3.52843	-3.62235	-2.6641	-1.97518	-1.62487	-2.73703	-0.317164	-0.672114	-0.21169	-0.241974	-0.350709	-0.779885	0.125915	0.00290728	-0.7334	0.153817	-0.329232	-0.689269	-3.56019	-0.267539	-2.64013	-2.41031	-0.259643	-0.746792	-0.398314	-0.52111
0.948869	0.660161	0.29362	2.07209	1.69123	-0.48422	0.969993	0.0541048	1.03191	2.29624	1.79691	2.26678	3.49358	2.54422	1.03496	1.13499	1.24764	1.39502	0.658579	0.678054	0.769328	1.23373	-0.187026	0.480655	0.642713	2.24105	2.58759	3.07255	1.989	2.72424	0.370317	0.602322	0.623202	0.926622	1.24327	0.769485	0.240884	1.18498	0.553041	0.794144	0.943804	0.49401	0.834086	0.729336	0.596553	0.608615	0.965016	1.16941	1.06033	0.493882
-1.88794	-2.14764	-2.78731	1.76838	1.07472	-2.63016	-3.14815	-3.20948	-2.37346	-1.4103	0.675893	-3.2594	-0.448442	-2.73277	-1.81352	-2.53447	-2.59205	-2.44263	-2.47182	-1.42385	-3.0684	-1.25592	-3.07649	-2.61429	-3.01092	-3.16263	-0.979062	-0.0338416	-2.87775	0.60189	-3.23448	-1.92114	-2.50094	-1.6933	-1.52673	-3.54326	-2.57349	-3.69224	-2.59756	-2.16147	-2.6781	-2.69557	-2.08063	-3.15128	-2.95681	-2.93614	-2.43911	-2.6536	-2.91589	-2.45684
1.39292	1.03175	1.32169	-0.759361	-2.27243	1.24427	1.27295	1.44442	1.39471	-0.269414	-1.20809	-1.15328	0.178898	0.97331	1.19178	1.41322	1.26824	1.13031	1.24583	1.17903	1.27776	0.986906	0.547984	0.298368	0.984657	-0.231772	-0.0812063	-0.784884	-1.37597	-0.788953	1.21985	1.26578	1.30023	1.17848	1.00706	0.840271	1.44545	1.61179	1.21658	0.879528	1.28144	0.665206	1.04034	1.15458	1.07464	1.28308	0.953102	1.29213	1.34762	1.35041
2.65265	2.38403	1.69487	0.616527	-2.12989	1.45654	1.64494	2.00279	2.45102	0.84309	0.248298	0.523074	1.37179	2.09695	2.67884	2.53254	2.32039	2.52091	2.94738	2.99115	2.42905	2.50867	2.0176	1.51049	2.16978	1.39024	1.35772	0.99533	0.304302	0.454828	2.64061	2.8691	1.92713	2.14543	2.83503	2.46765	2.33458	2.34285	2.83842	2.04609	2.73723	1.48928	2.05568	1.60138	1.98092	2.06921	2.71118	1.77485	2.42514	2.57892
0.229777	-0.268413	-1.38064	-2.93246	-3.03978	-2.56208	-2.79316	-0.528514	-0.226286	-3.04296	-3.05173	-2.01132	-0.987191	-0.307357	-0.86516	0.0100193	-0.473165	-0.502487	-0.0179062	-0.44517	-0.54512	-0.476729	-1.03242	-1.32633	-0.419318	-1.57104	-1.56681	-2.87167	-2.99844	-2.90141	-0.0641718	-0.947618	-0.733952	-0.938629	-0.700763	-0.450952	-0.410213	-3.43424	-0.00850248	-0.706817	-0.186686	-3.31793	-2.83855	-1.18851	-0.547736	-0.498348	-0.736152	-0.751979	-0.226683	-0.109979
-0.363435	-0.961792	-0.878615	-1.67778	-2.3658	-0.892812	-0.793581	-0.599083	-0.503421	-0.12301	-1.3235	-1.40027	-0.829452	-0.770502	-0.736151	-0.55915	-0.533481	-0.51692	-0.560222	-0.480856	-0.66448	-0.667464	-0.788382	-1.12124	-0.632217	-0.0886688	0.0438032	-1.07789	-0.87116	-0.508741	-0.359579	-0.499997	-0.82569	-0.698134	-0.565688	-0.626637	-0.619037	-0.583002	-0.606872	-0.819307	-0.444633	-1.33967	-0.999615	-0.974957	-0.505221	-0.546722	-0.573878	-0.632909	-0.711297	-0.505059
-1.08402	-2.87536	-3.26944	0.281313	0.111299	-1.45228	-2.19714	-2.65214	-2.0201	-0.566278	0.0831079	-0.334232	0.120768	-2.11513	-2.71145	-2.79709	-3.03836	-1.28984	-1.40705	-1.413	-2.50403	-1.2618	-2.50799	-2.96702	-3.56812	-0.641609	-0.0118246	0.269328	-0.80445	0.061872	-2.56165	-2.90646	-2.41823	-3.2618	-0.979212	-2.56038	-2.6278	-3.10695	-0.972477	-2.1907	-3.03334	-2.67585	-3.63544	-3.83291	-2.73877	-2.9831	-2.4052	-2.63153	-2.92136	-2.57525
1.04784	0.15913	0.599984	-1.05935	-0.537354	0.154601	-0.100969	0.649968	0.890215	-0.500418	-3.41252	-3.48651	0.358284	0.602592	0.501073	0.697165	0.597569	0.701726	1.10259	0.550174	0.545319	0.824336	0.321249	-0.314388	0.719485	0.0542231	0.13148	-0.451694	-0.934369	-0.584661	0.860404	0.853244	0.823674	0.755248	0.640617	0.599526	0.626389	0.693054	1.07669	0.889568	0.892907	0.114971	0.424883	-0.0864849	0.499568	0.695628	0.788523	0.668621	0.805255	0.796473
-1.75762	-3.7774	-2.57678	-3.34613	-2.13607	-2.3672	-2.85207	-2.84743	-3.702	0.157064	-0.0605078	-1.35572	0.299203	-2.45777	-3.33525	-2.71686	-2.06921	-3.7936	-3.52387	-1.96417	-3.29987	-1.04755	-2.80792	-2.89564	-2.22617	0.261387	0.18275	-1.38584	-0.965702	-0.78442	-3.42965	-3.18603	-3.08386	-3.39115	-2.95597	-2.47433	-2.25157	-2.80841	-2.11644	-2.03483	-3.12594	-3.42626	-2.69976	-3.3147	-2.81873	-2.58186	-1.85049	-2.42814	-2.43237	-3.9044
-2.63282	-2.89786	-1.24468	0.977455	0.633592	-1.03711	-3.04368	-2.88187	-1.67351	-2.4751	-0.903275	-1.60471	-0.82944	-1.22268	-3.01783	-1.6002	-2.9948	-2.33148	-2.06911	-1.94185	-3.23967	-1.70529	-2.51468	-3.21166	-3.02215	-1.4179	-1.69872	-0.0574832	-1.87461	-0.163448	-2.23174	-2.53178	-2.95798	-2.41128	-3.03714	-2.78501	-2.46254	-2.43004	-2.43739	-1.35939	-2.39067	-2.65283	-3.12151	-3.08395	-2.33276	-2.47035	-2.41588	-1.35809	-1.8266	-2.96142
-1.06115	-0.829262	-0.962851	-1.81172	-3.13525	-2.58412	-1.13396	-0.909592	-0.523032	-3.14291	-2.40831	-3.21803	-1.33411	-1.25002	-0.484075	-0.989229	-0.748912	-0.264904	-0.981577	-0.667735	-0.831054	-0.638944	-2.50209	-0.618362	-0.22037	-2.90754	-1.56121	-2.2309	-3.06216	-2.68187	-0.693459	-0.614924	-0.731862	-0.795114	-0.276776	-0.778238	-0.826654	-0.0730195	-0.74135	-0.912222	-0.626234	-3.02679	-0.910369	-1.18401	-0.593377	-1.31066	-0.581989	-1.26775	-0.947237	-0.293529
-0.539743	-0.746878	-0.738824	-0.23798	-0.543427	-1.71056	-0.867241	-0.527213	-0.553425	-1.80555	0.0845709	-1.51581	-0.972893	-1.18473	-0.607201	-0.828847	-0.363204	-0.524984	-0.901673	-0.600779	-0.534039	-0.334021	-0.872136	0.0914745	-0.2592	-1.2073	-1.96405	-3.40607	-3.10547	-2.44303	-0.813776	-0.755245	-0.470831	-0.709464	-0.843102	0.0659781	-0.701921	-3.64559	-0.350994	-0.29504	-0.428561	-0.946929	-0.653744	-0.998673	-0.336882	-0.396931	-0.246364	-0.464653	-0.711625	-0.14434
-1.45468	-1.5761	-1.06376	-1.31938	-2.74295	-2.47857	-1.84528	-2.33033	-1.4272	-2.88708	-2.66748	-2.22686	-1.51773	-1.18064	-1.56007	-1.23189	-1.1861	-1.09783	-1.23708	-1.32442	-1.80131	-1.42525	-2.59874	-1.59832	-1.10346	-1.76886	-2.1228	-2.3779	-3.37766	-2.16115	-1.00067	-0.940713	-1.31189	-1.04614	-1.36476	-1.2767	-0.998946	-1.33019	-1.82318	-1.31787	-1.3713	-2.99436	-1.00292	-1.12995	-1.20494	-1.44355	-1.11215	-1.50101	-1.41444	-1.62293
-1.65663	-1.4995	-1.86257	-3.41962	-2.70628	-3.29265	-1.85587	-3.14547	-1.83063	-2.72325	-2.57118	-2.96605	-2.72668	-1.70783	-1.31894	-1.20876	-1.74642	-2.12007	-1.73372	-1.50887	-1.27643	-1.70935	-2.08609	-2.06397	-2.12247	-3.84019	-3.19199	-2.54437	-1.77991	-3.96555	-1.48669	-1.54442	-1.37987	-2.08568	-1.67269	-1.97708	-1.61695	-2.21778	-1.78322	-1.58134	-1.75128	-2.4154	-2.70683	-2.16753	-2.07035	-1.73727	-1.74282	-1.99871	-1.61157	-1.79276
-2.29812	-1.38182	-2.114	-2.20192	-3.30515	-3.35314	-1.75953	-2.31215	-2.06715	-1.84652	-1.36754	-2.14015	-1.66368	-1.45716	-1.99035	-2.32867	-1.84701	-2.04549	-2.5696	-1.92746	-1.77627	-1.86693	-1.99596	-1.30073	-1.84026	-1.39985	-2.15092	-1.2378	-1.94251	-1.33791	-1.85264	-1.77285	-2.42719	-1.31186	-1.81212	-1.5841	-1.41068	-3.08387	-2.49908	-1.78867	-2.01814	-1.81415	-1.92082	-1.82564	-2.12111	-1.90216	-1.44473	-1.77416	-1.99599	-2.27662
0.602288	0.381049	0.291426	-0.155163	-0.658689	0.138632	0.677775	0.332716	0.558537	1.75736	1.19703	1.34352	1.60185	0.947207	0.39234	0.615688	0.639458	0.692867	0.375637	0.680142	0.212344	0.544212	0.187079	0.187484	0.469562	2.05803	2.41183	0.805921	1.12432	1.34791	0.367966	0.706548	0.741426	0.605034	0.846437	0.558009	0.587596	0.636887	0.414406	0.590159	0.580029	0.444949	0.622881	0.446998	0.510815	0.528053	0.637921	0.874724	0.464009	0.566006
-1.61661	0.27138	-0.461596	-3.44045	-2.23085	-0.0370169	0.801284	-0.355649	-1.08014	0.268453	-2.88678	-1.07132	-2.57125	0.25316	-0.117034	0.0222902	-0.160464	-1.6999	-1.07281	-0.429874	0.965099	0.0429473	0.842068	0.750127	-3.7419	-3.29302	-1.376	-3.65515	-1.2031	-0.489192	-0.170041	0.0224285	0.472279	-0.0722189	-0.146061	-3.0879	0.725389	-0.430018	0.0610328	-1.80111	0.0430889	1.33204	0.425047	-0.126601	0.0220337	0.517426	-0.0757494	1.95336	0.419955	-0.0569682
0.199273	-0.283812	-0.0807486	-0.00583076	-0.525434	-0.872673	-0.0259514	0.126508	-0.453965	-0.950733	-4.14046	-1.42978	-0.326264	-0.312164	0.251643	-0.333805	-0.383792	-0.218808	0.274118	0.0667863	-0.193274	0.0368514	-3.13537	-2.46266	-0.218927	-0.728041	-1.26982	-2.52086	-2.43476	-1.88891	-0.236288	-0.084136	-0.409238	0.120893	0.192918	-0.0538597	0.326348	0.248138	0.626565	-0.0949383	-0.182671	-0.781037	-0.368023	-0.19486	-1.47237	-0.207562	-0.63438	0.20108	0.395387	0.00236177
0.426961	-0.736426	0.295582	0.78557	-0.148231	-2.23188	-0.158957	-0.369998	0.29123	1.71359	0.906634	0.766739	2.22924	0.641573	0.166977	-0.604453	0.25214	0.563907	0.138833	-0.509506	-0.145361	0.200176	-0.466928	-0.529514	-0.0982552	1.64111	2.62237	1.37124	0.610558	1.52237	-0.138076	-0.430668	0.334506	0.368637	0.139005	-0.0087204	-0.249996	0.185076	-0.0368228	0.3183	-0.330669	-0.880323	-0.121705	-0.768484	-0.293699	-0.0898504	0.668715	0.203914	-0.237477	-0.759639
-1.52042	-1.64601	-2.91837	-3.15194	-3.95388	-1.96975	-3.22659	-2.3582	-1.50455	-0.099596	-3.01418	-0.79397	0.470471	-1.01574	-2.24233	-2.35973	-2.88919	-1.1415	-3.28906	-1.71517	-2.61289	-1.06571	-3.03276	-3.42131	-2.53413	-0.0175524	0.485083	-0.336998	-2.98581	-0.338151	-2.9119	-2.77908	-3.52887	-2.32371	-1.92385	-1.26457	-3.33292	-1.33248	-1.02806	-1.127	-1.43063	-2.10407	-1.39552	-3.59586	-3.35396	-3.41789	-1.45164	-3.21008	-2.96544	-2.57679
0.395287	0.55201	1.09522	-0.490942	-0.537318	0.921701	0.371784	0.460839	0.615907	-0.37831	-1.19102	-0.641376	0.0885315	0.906429	0.463801	0.420528	0.62914	0.185991	0.487542	0.00322771	0.502806	0.253092	0.382014	-0.747063	0.384033	-0.182313	-0.375191	-0.576113	-1.15238	-0.614694	0.372843	0.23363	0.557028	0.524864	0.243497	0.153865	0.295041	0.254178	0.471042	0.61128	0.383887	0.20943	0.34279	-0.245743	-0.0645847	0.15047	0.627199	1.01343	0.652488	0.411548
-2.0028	-0.582145	0.633438	-0.244637	-1.29745	1.57686	0.981181	0.790915	0.29616	-2.27677	-2.65359	-3.24653	-1.33475	1.02591	0.679257	0.551494	0.285091	-0.00939178	0.293901	-0.616806	0.345575	0.404704	-0.285937	-0.131841	0.202676	-1.04703	-2.02184	-0.871015	-0.551887	-0.811277	0.435634	0.691924	0.903912	0.448958	0.199701	-0.0881681	0.534157	0.0656343	-0.244297	0.00314522	0.316488	0.135047	0.627823	3.09178	0.288567	0.713398	0.316017	2.15054	1.21449	1.20913
1.03926	0.270586	-0.00766468	0.221804	-3.89623	0.355163	0.74575	0.813499	0.324563	-0.298888	0.356894	-0.520359	-0.346201	0.258078	0.544059	0.746128	0.645908	1.09438	1.12339	0.6329	0.785247	0.776925	0.942354	0.211745	0.588525	-0.216356	-0.615294	-0.266201	-2.96814	-2.06908	0.619933	0.614534	0.826085	0.484161	0.468574	0.517179	0.51469	1.1079	1.11856	0.569864	0.585278	0.776371	0.229625	0.682073	0.663283	0.910782	0.187484	1.05748	0.710963	0.803315
-0.359332	0.115572	-0.239768	-1.24782	-3.15115	-0.395267	-0.0994787	-0.123709	0.211849	-2.44113	-1.00027	-0.544243	-0.290289	-0.0554352	-0.139129	-0.328366	-0.255013	-0.195294	-0.111708	0.0776629	-0.0245075	0.109034	0.00696659	0.452631	-0.313285	-0.449759	-0.192857	0.192522	-1.16935	-0.472599	-0.0459251	0.06569	0.362716	0.158403	-0.00689602	-0.235033	0.169613	0.384163	-0.0821471	-0.41734	0.199766	-0.84731	-0.0571723	-1.42551	-0.51207	-0.0281944	-0.196902	0.555843	0.300724	0.341476
-2.61896	-3.43305	-2.45055	0.567628	0.175249	-2.99037	-0.0283499	-1.85317	-1.9613	0.155864	-0.289777	0.495005	0.456773	0.245239	-2.7319	-2.62863	-2.88846	-0.809228	-3.12739	-1.84037	-2.21242	-3.42318	-3.70071	-2.70703	-2.42523	0.179504	1.2487	1.11482	-0.107327	0.857142	-3.12908	-1.96198	-3.17038	-2.53989	-3.18463	-2.83183	-2.26713	-2.40243	-2.7757	-2.35515	-2.74071	-3.28792	-2.9165	-2.44751	-3.38999	-3.05051	-2.31262	-3.10448	-2.63105	-2.75003
-2.21036	-1.25105	-2.86129	-2.87046	-2.70613	-1.29817	-0.50749	-0.282033	-1.31889	-2.92486	-3.20653	-3.65038	-2.72841	-0.851031	-1.32613	-1.69642	-2.04885	-1.6561	-2.23555	-2.40547	-1.38317	-2.95469	-2.12242	-1.71697	-1.16093	-2.65152	-2.25024	-2.4522	-2.69182	-3.13832	-1.36106	-1.44194	-2.00637	-1.3103	-1.70645	-1.46191	-0.86754	-1.0524	-2.09277	-1.74184	-1.36761	-0.45153	-0.657189	-1.53935	-0.967202	-1.13461	-1.18226	-2.20085	-1.24772	-3.26813
1.59956	0.458582	0.696989	-3.07943	-2.79634	-2.78504	0.212821	0.668775	1.05673	-0.163865	-0.736084	-0.506197	0.641616	0.0696821	1.01038	1.14949	1.08288	1.22183	1.3334	1.57462	0.804398	1.1856	0.304296	0.557099	0.982334	0.190267	0.433448	-0.0618968	-0.328009	-0.437952	1.30522	1.02501	0.559356	0.594241	1.02154	0.939113	0.662245	0.864335	1.25964	0.942152	1.06082	-0.242859	0.0586905	0.4799	0.384563	0.492199	0.762212	0.181994	0.786653	0.986911
0.0628967	0.649102	0.743328	-2.81615	-3.85133	-2.56284	-0.0408545	0.399671	0.271433	-3.3609	-2.68112	-3.97659	-3.01307	-0.00337029	0.517184	0.478663	0.630296	-0.223392	0.0473604	0.309799	0.563965	0.703816	0.160612	0.0262175	0.497092	0.000412941	-1.43243	-2.61921	-3.30591	-2.32758	0.610768	0.531768	0.783755	0.765306	0.234002	0.793041	0.612023	0.320397	0.235572	0.879169	0.228587	0.429749	0.272316	0.171216	0.232562	0.48896	0.12571	-0.163923	0.237821	0.180465
0.847451	0.28443	0.470125	-0.817783	-2.10602	-0.439638	0.35296	0.332293	0.486253	-0.303676	-2.87414	-2.99673	-0.376408	0.157287	0.179358	0.661807	0.584975	0.732642	0.691227	0.858452	0.258402	0.738857	-0.730233	0.0592794	0.470044	-0.381096	-0.122684	-0.755599	-0.840764	-0.591974	0.680034	0.789279	0.282831	0.498894	0.689387	0.51352	0.407551	0.571702	0.713006	0.473674	0.560599	0.0267982	-0.01759	0.0786066	0.22505	0.421438	0.458949	0.269661	0.415006	0.44538
-0.424762	-1.40277	-1.07924	-3.12649	-2.67657	-1.99347	-3.31655	-1.50652	-0.731228	-1.55107	-1.75389	-1.87154	-2.0247	-1.09853	-1.57171	-0.519337	-0.540501	-0.628946	-0.668417	-0.262603	-0.5169	-0.92776	-3.23359	-1.51198	-1.62	-1.81423	-1.22978	-0.954766	-2.21506	-2.57089	-0.72528	-0.651135	-0.845148	-0.915049	-1.01219	-1.43671	-1.37472	-1.59337	-1.05175	-1.69023	-0.776113	-1.5436	-1.12169	-0.655139	-0.951549	-1.19092	-1.12476	-0.808108	-1.00258	-0.723256
-1.26516	-1.29308	-1.90859	1.22294	0.627246	-2.95195	-0.437654	-1.58649	-0.914166	-0.637839	-0.160758	0.337991	0.910077	-0.528518	-1.43261	-2.33169	-0.664367	-0.740782	-3.83602	-1.40774	-2.47625	-0.749611	-2.56749	-3.33591	-3.18726	-0.0194321	0.51476	0.911779	0.362009	0.899992	-3.04868	-3.24916	-3.59209	-0.993317	-0.0533581	-1.12309	-3.24682	-2.48173	-3.2627	-1.07875	-3.10912	-2.52854	-2.34801	-2.98517	-2.35396	-3.27085	-0.891646	-0.833055	-3.0414	-3.35485
-1.0077	-2.81132	-0.82008	-3.31113	-3.61898	-1.71427	-1.44296	-1.62518	-0.917083	0.992586	-0.650616	-0.0317745	-0.369514	-1.17145	-1.1698	-0.747536	-1.02735	-0.861041	-0.765357	-0.661268	-1.44268	-0.786126	-2.42143	-1.01447	-0.833963	0.992319	1.70216	-0.716833	-0.391829	-0.061583	-0.865423	-0.788169	-0.996508	-0.796558	-0.801669	-0.784774	-1.331	-1.06104	-1.08958	-1.03313	-0.638541	-2.8078	-0.767456	-0.719574	-1.06949	-1.80143	-0.906816	-0.937069	-0.903495	-0.853352
0.80867	0.0728126	-0.295533	-0.604253	-3.08673	-2.36284	0.00531292	0.35682	0.377718	-0.436617	-0.677297	-2.97562	-0.197392	0.41545	-0.0494485	0.344043	0.266196	0.407445	0.340371	0.411668	-0.0968761	0.392161	-0.493308	-0.219284	-0.105851	0.0449543	-0.455939	-0.639648	-1.56048	-0.294695	-0.0714378	-0.140093	-0.212607	-0.230663	-0.285925	0.24009	-0.216857	-0.284266	0.292054	-0.00746536	0.146612	-0.365527	-0.452834	0.129494	-0.163979	-0.0576191	0.208759	0.0911345	0.278148	-0.0147462
0.307281	0.424846	1.08731	-0.444898	-1.70472	0.273377	0.447053	0.110443	0.313318	-0.502124	-0.455837	0.0707502	1.02033	1.55015	-0.00268316	0.518524	0.405117	0.0287371	0.401007	0.347672	0.441514	0.766328	0.440106	-0.455823	0.779815	0.78456	0.300427	0.811155	-0.169165	0.0536399	0.532145	1.10983	1.00616	1.39191	0.849276	0.431371	1.15425	1.58712	-0.18819	0.963206	0.745243	0.564542	0.417626	0.597551	0.468209	0.7082	0.226121	0.207988	0.0549526	0.922683
-1.38955	-1.13122	-0.688334	-3.32711	-2.48274	-1.00903	-1.09101	-1.42497	-1.20783	-2.80905	-2.6924	-2.56959	-1.73678	-2.00965	-1.50824	-1.0662	-1.07739	-1.69357	-1.7246	-1.41916	-1.56262	-1.74525	-2.24228	-1.40421	-1.63293	-2.36111	-2.19859	-2.30574	-2.90536	-2.09906	-1.49827	-1.39961	-1.10705	-1.32032	-1.16941	-1.85321	-1.3016	-1.71911	-2.03162	-1.09391	-1.31643	-1.5974	-3.06079	-1.39617	-1.9931	-1.43455	-1.78896	-0.780663	-1.03845	-1.60105
-0.517668	-0.0273156	0.0928841	-2.00519	-3.0902	-0.982748	-0.778605	-0.330778	-0.220056	-2.29906	-2.82608	-2.66852	-3.09443	-1.40282	-0.0164323	0.243801	0.204893	-0.586256	-0.132186	-0.192234	-0.265629	-0.282759	-0.705099	-1.36884	-0.385987	-1.9578	-3.09355	-3.25579	-2.59283	-3.23493	0.168451	0.186401	-0.249683	-0.21868	-0.438658	-0.565439	-0.248571	-0.145211	-0.68531	0.1359	-0.0148687	-1.01337	-0.734678	-0.185414	-0.831457	-0.351241	-0.252713	-0.232134	-0.0974283	-0.0824113
1.02548	0.764802	0.493824	-0.734674	-1.24119	0.159229	0.377692	0.482979	0.734256	-2.94307	-2.32418	-0.95191	-0.498774	0.197207	0.409264	0.502136	0.511516	0.824796	0.779542	0.687066	0.55715	0.821651	0.500056	0.384418	0.661792	-0.403902	-0.860302	-0.949828	-1.2153	-0.706703	0.663882	0.554338	0.530746	0.405762	0.58019	0.843429	0.491222	0.483057	1.11919	0.793644	0.542798	0.25281	0.303362	0.367661	0.706745	0.18797	0.843051	0.742728	0.736923	0.497002
0.415843	2.08372	2.34629	0.00668907	-1.05343	1.04853	1.0885	0.479257	0.494597	-0.73796	-3.70557	-2.09287	-0.378389	1.4701	1.09642	0.452269	0.460676	0.619545	0.522499	0.787909	0.704601	0.426451	0.0222845	-0.391818	0.469083	0.532768	-0.762774	-0.904601	-0.950594	-1.59594	0.887108	0.840106	1.1508	0.759427	1.02916	0.455744	1.11455	0.528721	1.04998	1.21475	0.458253	0.876765	1.14994	0.818798	0.000132561	0.653491	1.55136	1.72215	0.762546	0.227206
1.57446	0.504949	0.865561	-2.62906	-2.09407	0.758603	0.830709	1.24244	1.13749	0.213801	-0.124043	-0.780895	0.084527	0.488317	1.01541	0.8574	0.384007	1.16405	1.30841	0.940094	0.350161	0.468887	-0.599836	-0.522303	0.628523	-0.0714808	-0.203964	-0.846094	-3.24366	-0.605988	0.51582	0.437656	0.41822	0.255816	0.539459	0.0860586	0.362078	0.892798	0.902494	0.559125	0.47195	0.611883	0.142199	0.771957	0.594722	0.200266	0.572036	0.529624	0.149436	0.59062
-0.473405	-1.59137	-1.0187	-2.96679	-2.96785	-1.29921	-1.69686	-1.08855	-0.886705	-2.02882	-2.01495	-3.62773	-2.01188	-1.04042	-0.952731	-0.924049	-0.787534	-0.587152	-0.579841	-0.442318	-0.745483	-0.642535	-2.33331	-1.31466	-0.783638	-1.32841	-1.34214	-3.20561	-2.58356	-2.71357	-0.900924	-0.73834	-0.973641	-1.2599	-1.33047	-0.770764	-1.0246	-0.881195	-0.649619	-0.762236	-0.32924	-2.28291	-2.7844	-1.7261	-0.877686	-0.932658	-1.23148	-0.828416	-1.3974	-0.813628
0.629384	1.13001	1.51661	-1.23158	-2.15104	0.4804	1.13641	1.16038	1.08378	-1.43031	-0.70684	-3.31072	-1.39361	0.606284	1.20778	1.28154	0.736953	0.452706	0.700276	1.21837	1.00208	1.21019	0.308944	0.174548	0.718214	-0.5778	-0.614914	-1.40747	-0.92775	-2.81681	1.15941	1.21088	1.13412	1.35476	1.28809	0.804474	1.26245	1.21178	0.545783	1.1059	1.46329	1.18231	1.09083	1.30286	0.874608	1.32413	0.969453	0.994663	1.07307	1.34995
1.70733	2.82056	2.71474	1.42114	0.95728	2.6017	2.49288	2.38287	2.45933	1.00265	-2.81145	0.750755	1.23522	2.7553	2.52066	2.45015	2.48586	2.09572	1.85571	2.18914	2.60835	2.38269	2.16593	1.87383	1.95661	1.88692	1.86573	1.28724	1.21028	1.23961	2.33228	2.72667	2.68117	2.60463	2.57562	2.26779	2.65552	2.34174	1.5223	2.21909	2.36727	2.29125	2.40791	2.58391	2.22569	2.87985	2.53626	2.76734	2.53724	2.52495
-1.55215	-0.635715	-0.346259	-2.88698	-1.89823	-1.1571	-0.477499	-0.871248	-1.76253	1.43585	0.861861	0.740843	0.111132	-0.275632	-1.03144	-1.13667	-1.39112	-1.14157	-2.97596	-1.82587	-0.991992	-1.05483	-2.30719	0.668228	-0.375072	0.15327	-0.308523	0.771199	0.658593	-0.0454803	-1.56604	-1.43679	-0.44796	-0.744159	-1.09672	-0.879752	-1.57578	-1.27837	0.481291	-0.805692	-1.27566	-0.65137	-1.01586	-0.982461	-0.673856	-1.49506	-1.17303	-1.3185	-1.17123	-1.71012
-2.00914	-2.88922	-4.16035	-2.78992	-3.07881	-3.17583	-2.11926	-3.01157	-2.72768	-3.0066	-0.0586309	-0.134822	-1.0074	-2.82336	-2.77909	-2.75677	-3.57889	-3.61971	-2.28936	-3.12136	-3.29827	-2.71732	-2.57049	-2.46331	-2.54255	-0.886163	-0.953961	-1.02999	-0.51615	-0.852721	-2.63367	-3.16372	-1.48078	-2.93661	-2.93077	-2.03686	-2.72394	-2.21085	-2.79913	-2.38173	-3.79515	-3.04662	-2.38956	-2.1731	-2.751	-2.09874	-2.68675	-1.94742	-2.9133	-2.67582
-2.25545	-3.42998	-1.33429	-2.21186	-3.04188	-1.52175	-3.64871	-1.66853	-1.76805	-3.12942	-2.1248	-2.02366	-3.39555	-3.06871	-1.57078	-1.56663	-1.40217	-1.75707	-1.52153	-1.7565	-2.35845	-1.66083	-1.57091	-2.33067	-1.71556	-2.94777	-2.71595	-2.80618	-3.33891	-2.58181	-1.28452	-1.51499	-1.64276	-1.48527	-1.33289	-2.0673	-2.7063	-0.472449	-2.55421	-1.7705	-2.13372	-1.82083	-1.82157	-1.02776	-2.87468	-2.51628	-1.61672	-1.9527	-1.8614	-1.28294
-0.717029	-0.887909	-0.869342	-2.42403	-2.60533	-0.336212	-1.68936	-0.518472	-0.766616	-3.23691	-3.192	-0.869422	-1.56207	-0.954123	-0.635222	-0.431155	-0.667883	-0.910341	-0.450661	-0.510624	-0.693828	-0.721152	-2.9486	-1.41988	-0.872378	-1.13214	-4.04257	-3.66076	-3.275	-0.781766	-0.61755	-0.794764	-0.443053	-1.05812	-0.693762	-0.573875	-0.368692	-0.601754	-0.83147	-0.696012	-0.392114	-2.4748	-0.539707	-1.01276	-0.453978	-0.917552	-0.762779	-0.778196	-0.489239	-0.901832
0.703244	0.0919137	0.201421	-0.435992	-2.57167	-2.35147	-0.246578	0.757344	0.416348	-0.34091	-3.74151	0.22008	-0.283101	0.367173	0.336296	0.491135	0.394503	0.788527	0.364345	0.879674	0.568115	0.407996	0.413829	0.185019	0.378249	-0.0837326	0.356574	0.307563	-2.69766	-0.0603604	0.466768	0.740885	0.387589	0.295841	0.442616	0.444095	0.506893	0.563932	0.491197	0.07092	0.67944	0.246602	0.380188	0.0853624	0.526962	0.568391	0.488715	0.0758729	0.1376	0.250117
4.8597	4.97419	4.4039	4.45587	3.60755	3.7143	4.81559	4.56895	5.04077	3.85775	3.61348	3.3947	4.58093	4.90374	5.09752	4.65736	5.38365	5.40008	4.74239	4.95129	5.32102	5.21235	4.98967	4.29255	4.71309	4.4149	4.61689	3.99087	3.82435	4.25608	5.0551	5.51663	5.44131	5.15978	5.38595	5.23158	5.62665	5.30421	4.84148	4.5931	4.96046	4.56917	4.81372	6.1791	4.97423	5.62999	5.47217	5.08937	4.89277	5.11435
-3.02405	-2.92235	-0.432628	-4.09745	-2.66645	-2.7639	-3.02589	-2.95704	-3.01457	1.88144	0.11704	0.0424662	1.35677	-3.82062	-2.36468	-1.94172	-2.75445	-0.741383	-3.51861	-2.76494	-3.32297	-2.92292	-3.16731	0.20813	0.00856113	0.650485	-1.06262	0.177093	0.365402	0.382873	-0.641775	-3.04591	-3.15357	-2.76035	-3.15444	-3.29409	-1.8072	-2.28741	-2.58696	0.0185862	-3.05511	-3.26903	-1.97885	-2.96506	-2.7846	-3.54837	-2.98008	-2.64307	-3.0745	-2.19177
0.250595	-0.347744	0.0277309	0.573688	-0.188106	-1.10033	-0.917855	-0.259058	0.493357	0.44852	0.110498	0.542078	1.07412	0.168529	-0.158597	-0.653887	-0.544377	0.257271	-0.293861	0.420507	-0.768511	0.254173	-0.643117	-0.133581	-0.131083	0.656273	0.953905	0.82004	0.537786	0.831782	-0.275232	-0.332204	-0.293707	0.167077	0.214341	0.34137	-0.512506	0.326663	0.48184	-0.364824	0.112247	-0.581797	-0.358232	-1.23156	-0.868989	-0.660653	0.654748	-1.52296	-0.0653925	-0.15411
-1.18782	-2.80631	-0.689157	2.09443	1.74508	0.399311	-0.548229	-0.531282	0.243977	1.9156	2.07205	2.45843	0.311865	-0.312986	-0.889397	0.210572	-1.33147	-0.0684319	-1.5245	-0.684816	-0.668599	-0.355756	-0.565824	1.38787	0.0644302	1.47514	0.977965	1.48997	2.38259	1.23923	-1.39975	-1.84911	-0.382185	-0.160116	-0.612091	-0.231531	-1.18802	-0.873275	-1.64903	-1.04731	-0.36832	-0.150942	-0.512166	0.0840034	-0.0664721	-1.00089	-0.483557	-0.792543	-0.440359	-0.506236
-2.75981	-4.01384	-3.98629	-2.58621	-1.04448	-2.2209	-3.3587	-3.23015	-2.49242	2.02652	2.41419	0.749348	0.955596	-2.60544	-1.9642	-3.41188	-3.58133	-2.85958	-2.48364	-3.48663	-2.71145	-3.2491	-2.79292	-3.09679	-3.67602	1.12163	0.73758	3.52322	2.49777	2.33041	-2.99329	-3.33729	-1.84891	-2.48278	-3.05963	-2.72132	-3.14154	-2.87889	-2.41525	-2.61092	-2.37492	-3.00037	-1.64657	-2.51191	-3.37557	-2.77604	-2.21709	-2.73854	-2.28741	-3.26408
0.680234	0.155974	-0.744631	-0.933103	-1.73251	-0.995212	-0.376404	0.433759	0.49246	-2.96479	-3.2382	-3.12979	-2.32575	0.119506	0.457627	0.423541	0.94489	1.1824	0.612866	0.43797	0.419417	0.803564	-0.429188	0.0777206	0.363815	-0.156413	-3.29878	-2.25841	-3.57459	-3.02375	0.707815	0.641168	0.450267	0.649062	0.613695	0.604368	0.462395	0.79683	0.750274	0.539249	0.568697	-0.493703	0.261714	0.478308	0.397529	0.59774	0.668039	0.106247	0.635839	0.826378
1.26203	1.51183	1.61545	-0.406267	-1.19795	1.45634	1.50213	1.18127	0.84294	1.16518	0.748865	-0.0913229	0.733332	2.06059	1.52374	1.74453	1.53901	0.921329	1.32407	1.17193	1.55557	1.28735	1.41737	0.262602	0.905684	0.0419321	-0.577691	-0.741519	0.0731163	-0.643669	1.47104	1.98233	1.85905	1.48046	1.43243	1.1923	1.80438	1.36997	1.12404	1.79224	1.28352	1.88965	1.38766	1.78301	1.07757	1.63953	1.52749	1.69325	1.71511	1.1692
-1.33423	-3.05927	-0.354896	1.32354	1.34034	-0.312981	-1.69879	-2.99213	-0.664183	0.506773	0.0988865	0.388913	-1.69882	-0.917997	-0.454479	-1.15228	-0.595893	-1.16322	-0.633824	-0.999338	-0.646039	-0.956011	0.108204	-0.613672	-1.18815	0.151696	0.0959978	0.16664	0.636649	-0.0657315	-1.60571	-1.26912	-0.511292	-1.0874	-1.38255	-0.789506	-1.25527	-2.53909	-1.10162	-2.61713	-1.737	-3.05499	-2.40459	-3.59148	-0.0332441	-0.551209	-0.713544	-0.907149	-3.3707	-0.676709
-2.6624	-1.4793	-2.19886	-0.546457	-3.77111	-2.69167	-2.39481	-2.64447	-2.65511	-0.851455	-0.313675	-3.41268	-1.07068	-2.19804	-2.31635	-1.95786	-1.65362	-1.01647	-2.73278	-3.38496	-3.26911	-3.22479	-3.29636	-1.34471	-2.24885	-1.19456	-1.50071	-1.39449	-0.0674477	-0.797127	-2.64709	-2.85018	-2.60402	-1.20398	-3.16887	-3.04374	-3.23993	-2.32317	-2.74334	-3.09377	-2.16074	-2.71152	-2.82217	-2.01126	-2.28623	-3.18803	-3.30461	-2.46626	-2.34545	-3.2652
0.531686	-0.0506043	-0.043354	3.71854	3.05713	0.174533	0.61518	0.853426	1.82348	3.66284	3.95323	3.85424	2.80087	1.31428	0.585217	1.6753	0.439132	2.21406	-0.037364	1.40017	1.60216	1.88678	2.16338	3.98897	1.95486	3.41252	3.14403	4.07855	5.0456	4.2383	0.831527	0.651403	2.23878	2.38608	1.25188	1.68647	1.3876	0.610073	1.09625	0.785198	1.10058	0.528341	0.333805	2.31393	1.23474	0.54405	1.76233	0.079556	1.69584	1.62008
-2.61184	-3.58491	-3.00173	-0.960453	-0.866991	-2.76338	-2.22157	-2.53451	-2.31607	-1.49337	-1.03649	0.11369	-1.81282	-1.58707	-1.86389	-2.04892	-2.77329	-3.38605	-3.43185	-2.98452	-2.12376	-2.85551	-3.00374	-2.21345	-3.39152	-2.86839	-2.31026	-2.24131	-1.34869	-1.35511	-3.33538	-2.77667	-2.17384	-3.20452	-2.96239	-2.78511	-2.10725	-2.53481	-3.30177	-3.11295	-3.1301	-2.72323	-1.59466	-3.14806	-2.79871	-2.59607	-3.10744	-3.66363	-3.22751	-2.54893
-3.05423	-2.97212	-2.96033	2.4153	2.36529	1.76918	-2.70638	-2.32454	-0.374019	1.23193	1.31875	0.92094	-0.550786	-1.73232	0.434096	0.123138	-3.26632	-0.229992	-3.39803	-4.27667	-3.01083	-2.3953	0.328866	0.0566101	-2.29928	0.189944	0.819647	0.712926	1.46882	0.587685	-2.58355	-3.00479	-3.47886	-4.15574	-3.05608	-2.72336	-2.55546	-3.38923	-3.22947	-3.6221	-2.06091	-2.65541	-3.37775	-2.63591	0.00777435	-2.43391	0.981527	-3.48197	-2.48973	-2.45904
-2.62989	-3.22459	-3.00243	-1.37354	-1.31407	-2.28766	-2.75437	-2.51305	-2.56555	-0.282911	-0.550528	-1.97321	-2.08789	-2.66722	-3.07939	-2.36454	-2.32238	-3.49033	-2.41688	-3.0624	-3.02289	-3.23195	-3.40233	-2.88497	-2.69273	-1.0171	-1.20741	-0.768342	-0.14962	-0.808413	-1.96911	-2.45949	-2.27787	-2.15086	-2.90281	-3.16384	-3.26959	-1.64502	-3.79668	-1.83025	-3.19392	-2.05921	-2.36425	-2.18953	-1.87379	-3.61635	-3.52793	-2.88843	-2.99895	-3.88714
-1.62537	-2.88224	-1.52997	0.323953	-0.17738	0.0853367	-3.01488	-1.7937	-0.752553	1.0265	0.677871	0.237628	-0.152769	-1.25818	-1.45589	-0.767568	-2.02506	-1.21042	-2.26065	-0.773573	-2.00919	-0.25318	-2.71355	0.215576	-1.01032	0.28951	-0.36727	0.469013	1.00136	0.118599	-1.71137	-3.39979	-2.8253	-1.12535	-1.14532	-0.582035	-1.56744	-1.84667	-1.55988	-3.35775	-1.14745	-2.47871	-3.36019	-1.15898	-0.75547	-2.24738	-1.35488	-1.60759	-0.858505	-1.37287
-2.75864	-3.00453	-3.49694	-2.902	-2.26738	-2.39104	-2.86859	-2.83961	-3.29324	0.372236	-2.33541	-2.9012	0.772933	-2.42239	-2.76885	-2.73417	-3.41074	-2.61183	-3.5636	-2.9096	-0.786842	-0.55202	1.69711	3.90934	2.53531	1.38094	-0.174685	0.327612	1.66871	0.222847	-2.30402	-2.82394	-2.37886	-1.37622	-2.81222	-2.08785	-1.20377	-2.69735	-0.96427	-2.91185	-0.126386	-2.31739	-1.55053	-2.64146	-2.5656	-2.18999	-2.57762	-2.03974	-2.49516	-3.2369
2.46621	3.86647	3.16508	0.366157	-0.173292	1.33013	2.33397	2.69062	3.12491	0.250357	0.569489	-0.344296	3.58244	2.0706	2.88543	2.05807	3.00295	2.06094	2.87458	2.87797	3.25139	2.61208	3.11618	2.16848	2.76389	0.450871	0.179761	0.485771	1.06404	0.213114	3.09002	2.99544	3.61966	3.19576	3.01146	3.00944	3.66172	2.95429	3.48694	2.75571	2.64677	2.50607	2.78599	2.8474	2.83189	3.2822	3.79404	2.13278	2.90238	3.25414
-0.40714	0.160998	0.191087	-2.62245	-2.0521	-0.408061	0.628442	0.794233	0.0193682	-3.79805	-3.673	-2.11417	-0.540661	0.309666	0.0572553	-2.95475	-3.41417	-0.510828	-0.732362	-0.292322	-1.0871	-0.542554	-2.46262	-0.634701	0.455782	-0.189928	-0.640157	-3.10838	-3.55804	-2.11467	-0.183576	-0.394553	-0.294864	-0.387687	-0.380403	-0.32363	0.108661	-0.339388	-0.115651	-0.411596	-0.674709	-0.126698	0.142068	0.194622	-0.207907	-0.31216	0.686663	0.60285	0.0722141	-0.907856
-0.892347	-3.91079	-0.48472	0.911106	-0.516484	-0.602305	-1.25495	-0.422988	0.344989	0.950113	1.22161	0.386576	-1.34679	-0.532541	-1.19791	0.0895138	-0.42915	-0.337483	-0.79673	-0.622511	-0.785258	-0.586537	-0.562201	0.674741	0.111111	0.526181	0.0518627	0.911817	1.54839	0.697046	-0.524819	-0.757114	-0.440866	-0.518108	-0.631899	0.23701	-0.440352	-0.879842	-0.779507	-0.608701	-0.819116	-0.32853	-2.49541	0.140943	0.096715	-0.409577	-0.218847	-0.63209	-0.272259	0.0252337
1.01866	1.02027	0.977965	3.7386	2.93846	1.94627	1.85866	1.94538	2.90277	3.82409	3.22367	3.58536	1.89518	2.16867	1.79707	2.74303	1.6112	2.17846	0.686138	1.89441	1.92792	2.14318	2.38361	3.71314	2.5221	3.2398	2.55561	3.35989	3.93851	3.35132	1.36256	1.47304	2.36263	2.23903	1.92219	2.15045	2.04986	1.49205	1.24674	1.33749	1.41655	1.54498	1.36669	2.9782	2.31339	1.90458	2.08986	1.73005	2.23373	2.20952
-0.516926	-0.588508	0.229903	2.37671	1.8656	0.0422058	0.227362	0.315891	0.400987	1.86202	1.94755	1.54188	-0.422701	0.291669	0.562993	1.04967	0.0269928	0.271448	-0.389076	-0.672659	0.288499	-0.128263	0.589444	1.56545	0.84622	1.24484	1.10878	1.93045	2.57839	1.33429	-0.638139	-0.891049	0.433033	0.49124	-0.431841	-0.325831	-0.0435991	-1.31931	-0.763444	0.0372181	-0.458269	-0.17764	-0.0936265	1.06127	1.38739	0.0314264	-0.411403	-0.399055	0.265292	-0.139728
-3.27472	-2.17056	-2.86228	-0.606205	-1.65555	-3.21699	-2.53027	-1.73878	-1.38557	-0.594931	-0.243543	-0.448651	-2.04525	-2.13474	-1.76433	-2.12473	-3.22068	-2.09413	-3.51571	-2.40421	-2.26799	-1.8792	-2.03263	0.155527	-2.23054	-1.6337	-1.61577	-1.10097	-0.127392	-1.13906	-2.57914	-2.46685	-2.80616	-2.31618	-3.53007	-2.83022	-3.1824	-3.07735	-2.91375	-1.52129	-2.86004	-2.18136	-3.18225	-1.86199	-1.37018	-3.07728	-3.02532	-2.6448	-3.41378	-1.36786
-1.57902	-1.55827	-0.813176	1.42625	0.605775	-0.937307	-0.1127	-0.535695	0.458409	2.09782	2.22591	1.28033	0.413444	-0.115642	-0.853034	0.233273	-0.642925	0.447818	-1.09676	-0.81943	-0.857275	-0.441787	0.0665646	2.7628	0.433244	1.42872	0.781829	1.69813	3.35889	2.10587	-0.530892	-1.11951	-0.197277	0.169889	-0.559117	0.241139	-0.559109	-1.32205	-0.876326	-0.749493	-0.727675	-0.805021	-1.03471	0.213418	0.211601	-0.634544	-0.386635	-1.23679	-0.100471	-0.211085
-0.273396	-1.48997	-0.324044	2.89787	2.24101	1.09322	-0.143711	-0.219374	1.02866	3.05682	3.29153	2.83017	1.29578	0.405039	0.622346	1.1072	-0.106347	1.2002	-1.2095	0.535472	-0.135877	0.7167	0.590104	2.38643	0.647422	2.11081	1.81216	2.62478	3.61558	2.55558	-0.552067	-0.932178	-0.154106	0.769326	0.261197	0.86382	-0.437632	-0.695471	-0.622882	-0.418718	-0.189023	-0.0833321	-0.206885	0.0771141	0.591711	-0.472318	0.657356	-0.494689	0.389909	0.129333
-2.25196	-2.69775	-2.00216	1.13257	0.406896	-0.588073	-2.65736	-2.12444	-2.09557	0.846218	1.41027	0.401862	-0.760356	-2.56987	-2.73911	-1.57589	-2.24392	-1.13095	-2.77876	-2.85061	-3.03552	-2.45361	-2.81731	-0.965363	-1.94073	-0.467847	-0.638501	0.251395	0.796235	-0.162702	-3.12049	-2.69098	-3.63114	-3.0487	-3.36917	-1.56149	-2.19908	-3.60419	-2.42986	-2.88723	-2.73667	-2.32591	-3.18255	-2.68358	-2.45316	-2.89615	-2.46717	-3.37873	-2.76816	-2.59492
0.765294	-2.76179	-3.48064	1.92647	-3.04769	-2.91653	-2.5465	-1.75803	-1.55336	1.67672	2.85526	1.63232	2.11295	-3.40645	-2.9072	-2.68202	-2.66664	-3.16175	-2.51483	0.884499	1.22577	-3.24203	-2.98617	-3.11788	-2.25327	-2.89619	1.88461	1.95868	2.35237	1.61343	-2.99277	-2.44834	-2.98663	-2.67065	-2.52414	-2.27476	-1.84977	-1.89164	-2.65255	-3.84142	-3.32022	-3.70586	-2.92807	-3.05684	1.66772	-2.38075	-2.84035	-2.9433	-3.10937	-1.91366
-1.61701	-2.86312	-2.25811	1.64739	0.98376	-0.344506	-1.69081	-1.14218	0.279083	1.74102	1.86889	1.11997	0.374411	0.311403	-0.732729	-0.222666	-1.21569	-0.0127659	-2.49842	-0.613054	-0.79043	0.155748	-0.303493	1.22945	-0.12576	1.43209	0.882419	1.66725	2.64299	1.32559	-1.42216	-1.3316	-1.07946	-0.293708	-0.954717	-0.306347	-2.8078	-0.938713	-1.33547	-1.28261	-1.31968	-0.937805	-2.2179	0.168671	-0.331587	-2.91853	-0.190042	-0.749034	-0.536427	-0.55441
1.56059	1.37322	1.19026	1.08936	0.828559	1.21676	1.11435	1.64098	1.50188	0.863517	1.13374	0.784389	0.942064	1.59007	1.11842	1.28832	1.80702	1.35906	1.31075	1.60803	1.5819	1.49323	0.741623	0.629796	0.967415	1.06322	0.946823	1.037	0.463638	0.575812	1.03312	1.23059	1.47752	1.33474	1.24759	1.68456	1.31141	1.42008	1.34431	1.23898	1.48669	0.684859	0.880032	1.36647	1.0643	1.4414	1.22294	1.50062	1.60254	1.24466
-3.36562	-2.28095	-2.43362	-0.182581	-0.380752	-0.467577	-2.92918	-1.90644	-1.5068	-0.305673	-0.767459	-0.756798	-1.86793	-1.64681	-2.33543	-2.30107	-2.24652	-2.80251	-2.76925	-2.21111	-2.07522	-2.0607	-2.36473	-0.208856	-2.74948	-0.57714	-1.34097	-0.913297	-0.0398369	-1.1173	-3.30587	-2.4172	-3.27188	-2.69042	-2.68725	-2.53703	-3.77051	-3.58653	-2.90435	-2.47473	-2.25545	-3.35984	-2.27265	-3.0202	-0.391564	-2.66228	-3.01496	-3.13212	-2.7028	-3.52842
1.58007	1.95882	3.86256	5.74949	5.30453	5.94803	2.01199	1.08791	2.35249	5.36231	5.167	4.50282	4.16514	4.27113	3.14473	2.2751	1.161	3.22372	0.284556	2.12699	1.2807	2.74835	1.58121	2.17536	2.02603	5.96303	5.72705	4.46377	5.79979	5.77191	1.9751	0.809659	1.86131	2.95763	2.82696	1.57539	1.07955	1.10301	1.45982	1.30644	2.3159	1.86052	1.80657	2.11498	2.21517	1.15668	2.70098	1.60347	1.53541	1.36781
-2.59154	-2.47613	-2.9534	1.71963	1.88814	0.0638723	-3.26197	-2.92393	-2.11999	3.92661	1.80407	0.884098	-2.81778	-2.30307	-2.51612	-3.24191	-3.47944	-0.118043	-3.60207	-1.37457	-3.48568	-0.724748	-2.61219	-2.71203	-3.38273	0.427741	0.43469	0.390584	2.0445	0.699167	-2.28113	-1.76479	-2.7699	-1.29595	-0.850676	-2.10242	-2.83859	-1.75345	-1.5182	-2.84569	-2.74192	-2.91701	-1.37991	-2.17094	-3.33569	-3.40609	-1.18219	-2.78208	-2.02121	-2.74185
-3.52244	-3.14315	-2.33428	-1.54257	-2.40253	-2.09062	-2.80214	-3.5557	-2.74768	0.0379124	1.77878	-0.241693	-3.27795	-2.84547	-3.1963	-2.34506	-3.05956	-2.86977	-3.57886	-2.62167	-3.02918	-2.78377	-2.70516	-2.65316	-2.96056	-0.0149965	-0.690674	-2.27394	-1.41518	2.42027	-2.57031	-3.79824	-3.18993	-1.99057	-2.54931	-3.07895	-2.55068	-2.399	-2.3824	-2.28831	-3.20311	-2.80406	-2.75143	-2.93669	-3.41717	-2.74181	-2.69631	-2.24498	-2.98142	-2.92121
-0.168718	-0.413129	0.782411	2.94989	2.27775	2.06278	-0.466671	-0.423439	0.615003	2.95443	2.80072	1.8209	1.31601	1.16579	0.812093	0.69132	-0.168518	1.0877	-2.95519	0.148516	0.231447	0.448978	1.04942	1.28421	0.569894	2.58094	3.00623	2.16334	3.78692	3.09332	-0.169718	-3.46043	0.0430946	1.02358	0.392433	0.369944	-2.42956	0.00818396	0.397116	-0.252055	0.233518	-0.143089	-2.92379	0.782928	0.497116	-0.442781	0.617251	-0.314997	-0.18672	0.328138
0.681007	1.38924	2.42303	4.40636	4.30544	4.59483	1.59753	1.20569	2.38384	5.48197	4.81727	4.81556	2.73835	2.9565	2.03816	2.29488	1.51472	2.73477	0.589616	1.76804	2.82581	2.22733	2.58523	4.47715	2.52682	4.98412	4.36327	3.77429	5.16603	4.67456	1.22334	-0.000926971	1.4442	2.51145	2.053	1.66773	0.874294	1.54057	1.0437	1.25895	1.57681	2.60166	1.47641	1.83177	2.55369	1.25702	1.83451	0.553877	1.36182	1.24548
2.1142	1.76735	3.79552	5.39449	5.04116	5.24673	2.19421	1.56056	2.99507	5.93701	5.27832	4.5753	3.91101	3.8948	2.9925	2.88346	1.78699	3.57419	1.13303	3.22808	2.92452	3.54012	3.62522	5.44936	3.69996	5.85015	5.97164	4.82887	6.04036	5.34501	2.25475	1.56395	2.39602	3.56584	3.03717	3.19674	1.75316	2.05036	2.21883	2.12525	2.77012	3.56389	2.71501	2.74394	3.8651	1.83259	2.91153	2.16817	2.37398	2.17664
1.82923	1.47849	2.853	5.65272	5.62169	4.94557	2.45192	1.86089	3.54788	5.16823	5.59469	3.74237	4.01382	3.46889	2.77805	3.11766	1.85612	3.53535	0.769238	2.88584	2.84904	3.48706	3.34262	5.22577	3.59923	5.83728	4.91172	5.47203	6.11449	5.17531	2.24231	1.44008	2.7849	3.63455	2.74801	3.51868	2.00303	1.95579	2.17534	1.89431	2.74738	3.38295	2.75055	3.01717	3.53466	1.92919	3.08517	1.9114	2.79383	2.43243
-2.23636	-2.43725	-1.0229	0.941298	1.22272	1.26152	-1.63887	-2.87398	-0.437251	0.678041	1.15924	-3.36931	0.00837994	-0.697377	-0.63495	-1.17276	-2.34221	-0.757996	-3.19826	-1.61247	-3.26683	-0.617878	-0.618954	1.77318	-0.999026	1.92154	0.474139	0.996411	1.83541	0.93818	-3.12046	-2.81134	-2.75266	-0.336493	-3.04159	-0.684732	-2.5049	-3.16145	-2.50993	-1.85223	-2.65877	-2.59506	-2.92798	-2.82995	-0.0287895	-4.03506	-0.529798	-2.95615	-1.62503	-2.17374
0.208164	-2.85375	1.43909	3.78627	3.63493	2.97915	1.11777	-3.24417	2.45016	3.42081	3.85028	4.26607	2.58617	1.95252	1.35987	1.94837	-2.98379	2.13919	-3.66306	1.35253	-1.94373	1.86047	-3.06323	3.16483	-2.34497	4.04826	3.69032	3.66705	4.24685	3.56144	-2.20193	0.167631	0.535626	1.43482	1.73982	1.96189	-2.96215	-3.32606	0.81382	-2.52774	0.88673	1.34994	-2.27884	-2.79682	-2.55864	-3.26537	1.59597	0.985684	1.18943	0.478563
0.197167	-0.262845	-2.07173	4.48775	3.45796	0.424979	0.0790062	-0.219159	1.67321	5.47303	4.29178	3.89816	2.56139	1.50263	0.982564	2.58964	0.421725	3.00072	-0.260397	1.17158	0.824307	0.856383	1.63701	3.18416	1.29264	3.96441	3.66863	4.17491	5.94542	4.58408	0.909248	0.168831	1.2111	2.30307	0.462708	2.02736	0.269626	-0.260115	0.752375	0.253963	-0.159445	0.343526	0.357267	0.685365	1.8035	0.40992	1.90447	-0.69495	0.755627	0.688451
1.54268	1.87634	2.726	4.75113	4.6359	4.47479	2.20243	2.07709	2.58384	4.61069	5.05904	4.77941	3.30934	3.32989	2.55955	2.70493	1.75793	2.92621	0.574206	2.16405	3.53751	2.73266	2.30624	3.89773	2.77165	5.3758	4.59929	4.20429	5.06688	4.12564	1.46329	0.808917	2.16943	2.66746	1.87941	2.14484	1.33058	1.33396	3.22262	1.61147	1.902	1.57428	1.92897	2.64829	1.66097	1.49865	2.15145	1.52284	2.06512	1.85908
-1.66671	-1.1442	-0.517009	1.54021	0.912545	0.302794	-1.23316	-1.69939	-0.756504	1.35	1.27725	0.891092	-0.489815	-0.533201	-0.9187	-0.674064	-1.36654	-0.55538	-1.74442	-0.475267	0.222252	-0.255373	-0.817407	0.568273	-0.253081	1.79934	1.71748	0.62069	1.70522	0.778588	-2.37945	-3.22671	-1.65849	-0.994067	-1.5164	-0.970808	-1.65489	-1.73936	0.234766	-1.31057	-1.55275	-2.77367	-1.1088	-1.42553	-0.635378	-1.96336	-1.05423	-1.66744	-1.14101	-1.50379
-1.40092	-0.633227	-1.75604	-0.0450478	0.801244	0.361167	-0.153241	-1.25502	-1.03212	0.657227	0.866267	0.894705	1.31405	1.70495	-2.61135	-1.56551	-2.29854	-0.946198	-2.61146	-2.78453	-2.77318	-2.35313	-2.55618	-3.29766	-1.47509	1.09665	0.641852	1.80693	0.598466	1.59199	-3.63623	-4.3087	-3.17712	-0.118351	-1.32616	-3.06045	-3.32723	-2.35177	-1.93521	-2.57994	-3.05396	-3.26744	-2.79589	-1.12278	-1.93295	-2.79415	-1.97904	-0.226971	-2.72662	-2.46765
-2.98445	-2.24596	-2.86268	-3.14166	-1.79347	-2.48416	-3.64466	-1.96417	-3.44243	-1.13588	-1.5873	-2.79311	-0.877226	-1.05428	-2.64927	-2.36039	-2.57197	-2.46706	-2.48256	-2.61209	-3.23764	-3.43226	-2.77813	-2.49533	-2.29038	-0.316815	-1.18604	0.271045	-2.82885	-0.162222	-3.20523	-2.58157	-2.22255	-2.08736	-2.80182	-3.25811	-2.67402	-2.28955	-2.71148	-3.39161	-2.94136	-2.03331	-3.48673	-2.86339	-2.26769	-3.25425	-1.94107	-1.37553	-3.21331	-3.10081
0.143131	1.62389	-0.301884	2.10892	3.0482	2.16516	1.782	0.0366697	0.954067	2.3009	1.93915	2.6333	3.22766	3.54056	-0.189258	0.420814	-0.782766	1.07815	-1.3497	-0.264081	-3.00521	1.02662	-1.42244	-3.49138	-0.809808	3.16944	3.20815	4.15631	3.15211	3.84041	-3.55382	-3.02032	-2.83454	1.74684	0.357589	-2.6613	-3.7239	-1.17666	-1.03262	-0.0430965	-2.82718	-1.03197	-0.0313354	0.12089	-1.79506	0.833942	0.278111	2.12679	-1.37727	-1.34179
-3.44066	-1.92123	-3.39666	-0.0675039	-0.423694	-0.56039	-1.85204	-2.66265	-2.85359	-1.58482	-3.69016	-0.892395	-0.179266	-0.347474	-2.47227	-2.279	-1.89601	-3.38121	-3.29565	-2.32611	-2.72939	-3.67989	-3.39752	-3.7493	-2.46283	0.00999832	-0.200445	0.962688	-3.16364	0.223398	-2.37334	-3.65403	-2.35608	-2.57016	-2.08551	-3.06081	-2.67679	-3.06211	-2.78157	-2.66633	-2.99864	0.6821	-2.87655	-2.6114	-2.80392	-2.42095	-3.01941	-0.655277	-3.02242	-2.59749
0.114048	0.162465	0.779319	-0.21391	1.20598	-0.896066	-2.86348	-2.85204	-0.649485	2.51336	1.15064	1.07495	4.51846	-0.603994	-0.52351	-0.765131	-0.655458	-0.802509	-0.743304	0.641663	0.24383	1.37382	0.944963	3.21383	2.14965	1.17313	2.68711	2.5124	4.89109	2.64905	-0.225851	-0.827704	1.37576	0.114797	0.0159731	-0.793552	-0.902015	-0.410726	0.371633	0.893588	0.66762	-3.03673	0.385254	-0.172408	-0.272607	-0.211729	-0.452043	-1.38032	-0.84895	-3.87451
1.4719	-3.12751	-0.169685	1.21963	-3.62245	-2.90831	-2.85605	-0.26016	3.37209	7.67627	7.79194	7.72469	5.86992	0.450642	1.38891	5.34396	-0.585123	3.81168	-1.62357	3.88184	-3.11768	3.91518	0.00405979	2.62108	1.60309	6.55345	5.93202	8.19014	7.8087	7.36221	1.22417	-3.07513	-3.11081	3.17261	3.49454	2.57212	-2.0658	2.75761	-2.15524	-1.91675	2.25255	-3.26291	1.52888	-2.5272	4.43225	-1.11756	3.92752	-2.83483	1.4536	-2.508
-1.12894	-2.20846	-2.55577	-3.15035	-2.60036	-3.27311	-3.29978	-2.69322	0.933849	3.07708	4.06162	5.14444	3.91793	-3.91873	-1.26637	3.55707	-2.03165	1.84768	-2.81531	1.41536	-2.80095	1.39882	-2.75777	-2.39218	-1.50792	1.3574	3.26319	5.76863	5.71369	4.87182	-1.38075	-3.28985	-1.95072	0.649158	1.28964	-2.09415	-2.20506	-0.216133	-2.8043	-2.58048	-0.456791	-2.69167	-2.21693	-2.8626	-2.80435	-2.72073	1.23312	-3.25333	-0.868306	-1.94065
-2.92636	-3.15706	-3.12002	-0.609818	-2.5092	-2.5789	-3.5183	-2.24486	-0.691735	-3.33859	1.63572	-3.08989	-0.307261	-2.60494	-2.86881	-2.62923	-2.52311	0.233156	-2.78367	-0.267129	-2.25944	-2.91677	-2.43122	-4.37724	-2.72393	1.64937	1.55292	0.365283	-0.0518131	-0.142004	-1.63592	-3.01258	-3.51917	0.891676	-3.5444	0.615803	-2.2575	-2.40066	-2.59079	-2.66378	-2.93158	-2.44229	-2.85349	-3.36123	-1.02067	-2.34265	-0.350407	-2.26368	0.332904	-2.89775
-0.00512505	2.26698	4.99816	0.158283	-0.0326614	0.186801	1.25647	1.14121	0.891829	0.212376	-0.0234041	-2.96237	-0.517229	0.0335846	1.79264	3.56295	2.08678	-0.0527945	1.08849	1.33405	2.04407	1.80191	1.7235	0.64701	1.39773	-0.981205	-1.18546	-0.168045	-0.930534	-0.744896	1.80373	2.91173	2.84862	3.32785	1.80039	1.84834	2.41486	0.967879	-0.384254	3.13592	1.35878	3.14262	1.28105	2.3223	1.4749	1.87478	1.23909	1.19092	1.5252	1.62479
5.66948	6.44074	6.06686	2.77102	3.22447	5.15627	5.69617	5.57119	5.95313	5.17562	4.62517	3.58256	5.70005	5.94307	6.36921	5.73131	5.53491	6.02285	5.62171	5.98412	6.00673	5.95526	5.4944	5.01539	5.6156	5.21057	4.29014	4.94583	5.01081	3.61034	5.8579	6.16013	5.96712	5.95684	6.31695	5.63466	6.26567	6.04166	5.93506	5.52672	5.8788	5.1862	5.78741	5.539	5.46013	5.70656	6.04936	5.98699	6.10748	5.73054
0.176587	0.225059	0.0737743	3.13145	2.59797	1.42811	1.59403	1.32097	2.05234	2.69682	3.03047	3.35865	1.45211	1.35692	1.01458	1.77464	0.822298	1.98725	-0.153401	0.60366	0.688531	0.999532	1.43159	3.61178	1.4729	2.91801	1.81787	2.89016	3.60847	2.98591	0.850579	0.39984	1.51527	1.84699	1.05046	1.44754	1.03023	1.03373	0.230246	0.860129	0.534442	0.371465	0.873958	2.1164	1.72157	1.02229	1.34587	1.19542	1.42641	1.69946
-1.49772	-0.533312	-1.32162	-0.135133	-0.417173	-0.0275316	-1.63138	-2.46317	-1.41836	1.64821	0.306392	-0.319329	-0.215447	-0.456906	-2.20482	-1.38272	-1.75245	-1.71307	-1.84701	-2.06492	-2.08065	-1.87526	-3.00381	-2.21741	-3.28532	0.294749	-0.466476	0.177503	1.31745	0.421388	-2.87713	-2.45663	-2.7146	-2.20435	-2.68207	-1.85068	-3.25479	-2.59217	-1.94104	-2.84617	-2.82875	-2.90876	-2.75809	-2.70746	-2.44292	-2.77312	-1.32644	-0.310882	-1.597	-3.13493
2.55105	-3.04049	1.52264	4.98823	4.76913	3.03398	2.18686	0.995184	3.0533	5.66058	6.07921	6.31683	3.8139	2.37683	2.18981	3.10364	1.92916	3.58407	1.41879	3.09456	1.84963	3.0849	2.51694	4.17036	2.56521	4.59106	6.34613	5.65763	6.41699	5.51725	1.74172	1.29574	1.77639	3.13018	2.26967	3.23322	1.64504	2.25011	1.42574	1.66646	1.93875	-2.50641	1.96061	2.14916	2.74109	1.96047	2.53906	1.69319	2.27852	2.29571
0.924726	-3.40785	-0.564143	3.6121	3.75587	1.58671	0.190107	-0.292037	1.67889	3.59525	3.75024	4.27822	2.32202	0.572502	0.627206	1.49628	-0.0752859	2.37809	9.25e-05	1.64928	-0.19676	1.4586	0.421134	2.52808	0.616131	2.24083	4.77646	3.83615	4.83103	3.98426	-0.262337	-0.551551	0.0439177	1.43585	0.823236	1.72223	-0.0141134	-0.186882	-0.828166	-0.679611	-0.126078	-3.45994	0.493195	0.372694	0.756331	-0.761917	1.11244	-3.39244	0.731805	0.267876
0.873916	-1.26191	-0.548855	3.63529	3.60957	1.25362	-0.233776	-0.481869	1.30339	4.2981	4.08618	4.48507	2.29218	0.567492	0.418795	1.21425	-0.343148	2.11958	-1.32298	1.45427	-0.153872	1.29907	0.278457	1.80039	0.494219	2.75839	4.24899	3.61264	4.55979	3.83643	-0.202099	-0.970469	0.198701	1.49592	0.392424	1.47267	-0.638772	-0.550112	-0.728931	-0.856612	-0.314346	-0.236423	-0.200359	-0.183906	0.726875	-0.491444	1.14876	-0.520409	0.370755	0.0404439
-2.45619	-1.99447	-2.63228	-2.56163	-3.27583	-2.65666	-2.47876	-1.51214	-2.59981	-0.679948	-3.27378	-2.46985	1.76059	-1.68935	-2.90285	-1.77486	-2.20837	-2.99593	-2.89464	-1.68609	-2.64637	-2.69233	-1.90729	0.20209	-1.80375	-2.08672	-0.928354	-1.08468	0.986367	-1.28485	-2.13335	-2.82888	-2.48306	-3.51557	-2.54487	-2.88644	-2.98086	-2.55609	-1.7564	-1.68007	-2.37063	-2.53035	-3.62231	-3.35905	-2.83068	-2.4987	-2.23482	-3.32241	-3.47143	-1.96658
-2.22346	-3.52256	-2.56569	1.57113	0.749892	-3.23484	-3.28237	-2.76924	-0.474844	5.30446	2.95781	2.2248	0.130723	-2.26411	0.123124	-0.107926	-1.53569	-0.791263	-2.62853	-1.36673	-0.736717	0.472319	-1.83885	-0.7333	-1.4889	0.0164661	0.61458	2.6267	4.38322	3.28853	-2.82825	-1.1022	-2.38799	-0.912432	-0.545458	-0.264409	-3.02313	-1.80754	-1.62718	-2.77686	-0.720529	-2.7282	-2.02902	-2.80897	-1.24143	-3.06552	-1.73297	-2.08268	-1.1615	-1.7465
-1.91378	-3.24128	-3.06716	1.82686	1.69656	0.640763	-2.55918	-2.9989	-1.38344	2.5929	2.53048	2.07258	1.29625	-2.52199	-3.48066	-1.0702	-1.83377	-0.257745	-2.843	-0.82357	-2.78676	0.490729	-2.78315	0.0249577	-3.33373	1.39732	0.321025	1.38071	1.73798	1.41901	-2.97921	-1.86675	-1.92506	-0.448382	-3.23951	0.0460186	-2.40798	-3.03383	-3.24744	-2.00284	-2.66416	-2.63302	-2.91064	-2.16726	-3.20642	-3.13038	-0.199418	-1.71224	-2.85943	-2.88732
-0.278016	-0.492031	-0.79609	2.13862	2.24453	1.11702	0.385216	-2.81404	0.160719	2.91318	2.56368	2.142	1.72204	-0.0291042	-1.30512	0.186643	-2.60454	0.81881	-2.55112	-0.0174861	-3.02571	-0.0586448	0.64199	1.33267	-1.4343	1.94826	1.46148	2.06447	2.71479	1.96161	-3.2783	-2.06282	-3.40893	0.745087	-0.133924	0.421413	-2.39879	-3.15137	-3.99216	-3.5627	-1.83084	-2.63356	-3.03712	-2.28819	-0.162733	-3.04776	0.563705	-0.760405	-3.31351	-2.78721
-1.31863	-2.2017	-2.77748	2.27989	1.86419	0.94678	-3.20204	-2.63068	-0.269825	0.745457	1.3183	0.703678	-0.378265	-0.551714	-1.60083	-0.559957	-2.55567	-0.630306	-2.99033	-0.849515	-2.46039	-0.725494	-0.57389	0.12957	-0.244576	0.401065	-0.174341	0.746592	1.25815	0.504236	-3.18432	-2.86525	-1.84696	-0.59774	-1.84559	-1.11219	-2.70248	-3.20735	-2.77431	-1.69645	-0.868676	-1.24822	-3.53213	-0.458744	-0.71854	-2.86983	-0.945536	-2.47068	-2.3954	-2.03784
-0.681314	-2.87208	2.03172	3.2664	3.13483	1.23641	-2.4156	-2.10701	1.25484	1.63796	1.85702	0.204869	0.565009	0.31577	1.30136	-0.00475788	-3.1885	0.100567	-2.34856	-0.0437818	0.0454254	0.413223	0.736456	1.34429	-0.134584	1.78969	1.58416	2.34005	2.67159	1.77813	-3.01918	-3.06705	-2.78976	0.0157833	-0.566182	0.0222425	-1.64676	-0.58062	-0.378962	-2.48177	-2.91336	-2.75389	-2.72669	-2.89557	1.3967	-3.24083	0.283753	-3.39755	-0.235927	-0.894237
0.929194	-2.57274	-2.96479	1.44026	1.07517	-0.580099	-1.37214	-2.49085	1.11645	3.25257	5.65667	5.9206	5.03802	-0.152365	-0.573149	0.205611	-1.35559	2.44201	-0.717607	1.3206	-1.52489	1.6644	-1.43164	1.30842	0.24507	3.66728	4.25521	4.02743	4.42071	4.99023	-1.22755	-0.929382	-1.54787	0.793932	0.925016	1.79564	-1.61798	-0.143918	-0.945782	-0.350171	-0.160813	-0.124065	-0.266458	-0.858809	0.0912724	-1.00616	0.361028	-3.2501	-0.6974	-1.17126
-2.423	-3.09934	-3.34969	-1.0301	-3.18153	-1.18924	-3.0565	-3.50306	-3.13269	-0.590503	-0.479949	-1.21254	-1.49928	-2.85742	-2.40269	-2.04259	-2.6373	-3.50809	-3.13092	-2.39864	-3.02675	-2.22336	-2.45825	-0.213204	-1.46738	-1.0534	-1.37294	-0.713151	-0.97928	-1.27418	-2.99866	-3.4224	-2.82598	-2.06701	-1.59646	-2.62307	-2.62799	-2.95347	-3.25081	-3.3218	-1.55184	-2.72784	-1.86442	-2.68772	-2.50985	-2.54153	-1.89703	-3.32845	-1.72901	-3.3299
-1.72278	-2.11648	-2.72035	1.61057	0.926551	-0.738644	-0.675806	-0.847947	0.44853	5.27406	3.6558	3.52036	-0.292106	-0.355651	-0.543881	1.3862	-1.48517	-0.0387478	-1.48589	-0.0761542	0.760253	0.254019	-0.873362	0.832327	-0.0882587	1.11823	1.04119	3.1798	4.40127	3.00144	-0.829551	-1.43487	-0.373425	-0.00608921	-0.293078	-0.020381	-1.52207	-2.86533	-1.24911	-2.54595	-0.318335	-0.899115	-0.844383	-0.403461	0.0529861	-0.678942	-0.136313	-1.20848	-0.573803	-0.730485
-0.838919	-0.416117	0.884666	2.33052	1.75518	0.184873	0.198948	-0.0665188	0.72005	1.17015	1.09944	1.1064	0.136114	0.542305	0.313501	0.336105	-0.201957	0.227989	-0.592463	-0.117405	0.424013	0.841356	0.961312	3.40816	2.3654	1.36296	0.519032	1.53911	1.77495	1.68704	-0.160101	-0.240358	1.57675	0.719437	0.348546	-0.0698128	0.353206	-0.364014	-0.226228	0.041234	-0.0937872	0.754786	0.127042	2.21526	0.502469	0.445743	0.011323	-0.167906	0.659106	0.687445
-2.19007	-1.87445	-3.20486	0.404325	-0.16664	-0.978181	-1.52139	-1.03451	-0.989468	-0.291039	0.43292	-0.549928	-0.810325	-1.18678	-2.44333	-1.07086	-1.68127	-1.13884	-3.25799	-2.00287	-1.50416	-1.49487	-1.84232	1.30244	-0.654606	-0.11411	-0.492491	0.565941	0.880082	-0.170122	-1.40193	-1.69536	-1.36528	-1.35491	-1.24064	-0.625597	-1.64033	-3.00558	-1.77406	-1.2401	-1.38272	-2.40998	-1.66491	-0.566775	-1.22249	-0.974544	-1.53703	-1.57007	-1.06546	-1.15748
-1.25282	-1.68238	-0.644831	1.10285	-0.218294	0.164394	-0.0630875	0.337288	0.21469	1.23585	0.950545	-0.09484	-0.810669	0.17474	-0.218992	-0.222161	-0.842338	-0.20757	-1.47029	-0.436848	0.0872374	-0.319499	0.147593	2.10369	0.773975	1.52618	0.640541	1.08873	1.68109	0.953846	-0.614998	-0.560793	-0.101254	-0.207267	-0.233616	-0.468852	-0.632996	-0.251759	-0.822571	-0.862828	-0.886988	0.563244	-1.24601	0.584474	0.468749	-0.479147	-0.274256	-0.372926	-0.306699	0.0168395
5.49575	5.79631	5.84099	7.87254	6.63093	6.59833	6.20695	5.89579	7.05336	7.6501	7.93153	6.9453	6.41541	6.63248	5.97866	6.8337	5.9331	6.91542	5.38479	6.52329	6.60642	6.80776	6.77287	8.35313	7.44657	8.08557	7.46826	8.39484	8.91608	8.05551	6.24607	6.40695	6.84596	6.84196	6.49347	6.77767	6.52427	6.04502	5.99568	6.10041	6.20903	6.53164	6.12152	7.69973	7.10366	6.3632	6.8156	6.73002	6.85923	6.65493
-1.77048	-1.65475	-1.22022	2.41549	1.84091	-0.0820904	-0.208923	-0.156637	0.682171	1.43047	1.3662	0.234279	-0.165459	-0.0509634	-0.585273	0	-0.993916	0.159284	-1.81475	-0.665284	-0.293797	-0.159897	-0.581771	1.27023	0.276698	1.14221	0.495868	1.18789	2.0188	0.966764	-1.02694	-1.46111	-0.570912	0.174603	-0.715125	0.0316086	-1.15852	-1.14326	-0.973781	-0.839305	-0.652594	-0.107889	-0.732414	0.0983753	-0.108335	-0.325705	-0.359267	-0.801151	-0.085372	0.100312
1.06069	0.715903	0.700777	3.60199	2.95764	2.22301	1.49658	1.67423	2.44058	3.29562	3.7276	2.91991	1.95899	1.67084	1.29799	2.06167	0.884946	2.12523	0.529743	1.86682	1.69408	2.11262	1.7995	3.10232	2.37378	3.58556	2.84197	3.61336	4.38646	3.48008	1.46731	1.32267	2.08907	2.1648	1.7178	2.03693	1.67819	1.39966	1.39328	1.3695	1.43857	1.3797	1.32017	2.80308	1.95931	1.61875	1.82153	1.56598	2.0912	1.84268
2.80967	1.16767	1.43891	8.03545	7.2901	1.42395	1.37916	1.59248	3.51013	3.94676	2.26413	2.14843	3.20456	1.45257	1.53207	2.7596	2.74243	1.36319	3.62195	3.63796	3.52637	2.55361	2.50774	4.02498	3.78703	1.3295	1.3023	5.69063	4.10325	6.77688	2.65972	3.15893	1.74796	1.82978	3.19304	1.29469	1.13109	1.17086	2.25935	3.95285	2.72108	2.48626	1.42834	2.27828	4.18302	2.52862	1.131	0.26476	0.811579	2.07172
-0.128529	-1.05888	-0.590564	1.81403	1.42664	-0.0932121	0.100928	0.0418062	1.07802	2.78954	2.70413	1.42532	0.463864	0.653654	0.174187	1.00569	-0.240612	0.757489	-0.736674	0.659778	0.235478	0.697738	0.899451	2.71459	1.59056	2.44445	1.50937	2.32043	2.92737	2.09778	0.106088	0.0778418	0.626497	0.897132	0.427912	1.17529	0.279009	-0.0912461	0.109874	-0.197081	0.0828485	0.129567	0.259104	1.37763	0.756373	0.0413609	0.785294	0.189955	0.781945	0.629751
1.13506	1.29896	1.9818	2.11116	1.70245	-2.55011	0.0887909	0.54039	1.68641	3.89279	4.78905	4.12271	5.53992	1.828	0.82666	1.4333	1.1785	1.30091	1.08658	1.02351	0.516532	1.48681	0.175438	0.377915	0.472617	3.53957	3.62235	3.23247	5.00467	3.88682	-0.299465	1.22541	0.816765	1.16673	0.999867	1.28939	0.206927	0.375096	0.363741	1.56941	0.618614	1.20126	0.430881	0.193747	1.60719	0.20404	1.43699	-0.539732	-0.283043	0.411378
0.147754	-0.659111	0.155381	1.3485	0.276131	-3.03797	-2.11776	-2.67255	0.945389	2.30764	2.1049	1.86757	2.70817	1.20962	-0.0756774	-0.131907	0.0562916	0.878929	-0.29455	0.0312696	-3.45937	0.784499	-2.02464	0.538405	0.282865	2.29602	1.82569	2.74539	3.58468	1.90998	-3.29057	-0.17297	0.376655	0.246834	0.759184	0.939877	-0.388063	0.779346	-0.0689492	-0.26271	0.217664	0.760857	-0.0556397	-0.639571	0.818902	-0.550309	0.995831	-3.43593	-3.16574	-0.0347352
-1.2766	-2.4827	-2.60591	-0.620721	-1.12352	-2.95698	-3.74082	-2.4464	-1.90133	0.658448	0.89092	0.121356	-1.67224	-3.04452	-1.57927	-1.73448	-3.39114	-1.1899	-2.45897	-0.870304	-2.39366	-0.613879	-2.88652	-1.03333	-0.765635	-1.0524	-0.514065	0.773481	1.21995	0.500738	-2.86129	-2.52891	-3.154	-0.858989	-1.33927	-0.746792	-3.75173	-2.64607	-1.65146	-3.36653	-1.85844	-3.65346	-2.99953	-3.04989	-0.421025	-1.56041	-1.73349	-3.00265	-2.29933	-2.15977
-1.82473	-2.98025	-1.95133	2.71449	2.31675	-2.41427	-2.5705	-3.13799	-1.19708	2.20495	1.67579	0.740759	-0.355185	-0.791581	-2.61485	-0.371784	-2.25013	-0.109878	-2.85593	-0.445043	-3.10036	-1.7829	-1.36155	-0.662019	-2.02487	0.638512	1.22645	0.652519	2.20729	1.02844	-3.18468	-2.68881	-2.90522	-1.40159	-2.75078	-1.21159	-3.01821	-2.79007	-2.32147	-2.6584	-2.88253	-3.31968	-3.47419	-2.22373	-1.33792	-2.80413	-1.31676	-2.867	-3.79229	-0.162842
-0.83121	-3.52113	-0.439357	4.55829	3.68785	2.46196	-1.99848	-0.820523	0.387707	3.17207	2.56944	2.00471	0.104695	-1.53127	0.403477	0.343883	-1.25888	0.334458	-1.68746	-1.27952	-1.07438	-0.346028	0.292929	0.412683	-0.551701	1.28482	1.48251	2.37324	3.52304	2.10102	-1.61796	-2.7086	-2.276	-0.82279	-1.1154	-0.859797	-1.56201	-1.63974	-0.6441	-2.52795	-1.04257	-2.66246	-2.92653	-0.812587	0.167129	-1.51696	0.445649	-1.44833	-0.991802	-1.00617
0.368977	1.25315	1.16433	3.30797	2.86531	0.428354	0.979136	0.743308	1.32255	2.7057	2.6942	3.34733	2.17647	0.669468	0.523758	0.771848	1.10253	0.46903	1.39276	1.1956	1.32085	2.02063	1.53765	2.72593	1.96716	1.71553	1.75121	2.04858	3.42245	3.4305	1.10752	0.622745	1.50587	0.944304	0.985031	1.95294	1.16449	0.527325	2.44922	1.52139	1.23372	1.92311	1.59028	1.65238	1.44129	0.82073	0.730527	1.09924	0.186875	0.99275
-3.38611	-3.48977	-2.91743	-2.41068	-2.92784	-2.56745	-2.93585	-2.64432	-1.93535	-1.40536	-0.114092	-0.927908	-1.24479	-2.73716	-2.56834	-3.48898	-2.15359	-3.0516	-2.72295	-2.39111	-3.24103	-2.07909	-2.40423	-0.870924	-1.32172	-0.76442	-1.37533	0.218497	-0.254973	0.792653	-2.23648	-2.63	-2.8521	-3.31874	-2.90084	-2.56514	-2.69821	-3.26165	-1.69863	-2.44112	-3.0602	-2.12459	-2.94172	-1.05226	-2.29326	-3.27472	-3.79936	-2.40171	-2.98768	-2.76069
5.86039	5.94747	6.89716	6.15962	5.98412	3.46833	4.657	5.76634	5.9819	3.59116	3.7337	4.55315	4.78215	3.90015	6.65131	7.1521	6.85865	5.49295	6.13033	5.97042	6.61797	6.38218	5.9674	5.63534	5.68957	3.83424	3.22115	3.98201	4.19456	4.52888	6.69139	7.14534	6.44839	6.40686	6.48715	5.82379	6.26832	5.88278	4.9118	6.65899	6.3618	5.4093	5.10709	6.64189	5.44316	6.26828	5.36306	3.58404	5.72346	6.3669
-0.685172	-3.13726	-2.6179	0.352458	-0.156782	-3.05132	-1.92947	-2.269	0.159578	3.59025	2.07475	1.90175	0.949945	-0.905437	-1.66345	0.568334	0.115519	-0.00817108	0.565572	-0.863955	-1.98455	-1.44539	-2.46798	0.772002	-1.4617	0.884672	1.25392	1.46823	3.30071	1.82803	-2.19491	-1.25568	-0.715816	-1.04399	-1.8554	0.444525	-1.0219	-2.75012	-0.779237	-2.12409	-2.13224	-2.87651	-3.45551	-0.724826	-0.523898	-0.925894	-0.927222	-2.48324	-1.79048	0.0682502
-0.761333	-1.37216	-2.15217	-1.93041	-2.74713	-0.820394	-0.55969	-0.624246	-0.726531	-3.60774	-2.49981	-2.44732	-1.99794	-0.233056	-3.49763	-0.699791	-0.157135	-0.218488	-0.105437	-0.439364	-0.691158	-0.99259	-1.57126	-2.93914	-0.618756	-1.83574	-2.256	-2.16297	-3.21442	-2.13703	-1.20505	-1.00057	-1.18699	-1.05599	-0.669044	-0.583949	-1.08025	-0.420685	-0.266139	-1.45379	-0.99238	-1.49407	-1.62282	-0.787001	-0.78075	-0.724031	-1.01809	-0.455617	-0.732252	0.0220332
3.52892	3.36387	3.94631	3.55388	2.48877	3.41535	3.84893	3.74781	4.13942	5.16628	4.12621	4.1134	4.1019	5.45898	3.05769	2.77359	3.85129	3.53335	2.96708	3.505	3.16334	4.17759	3.58012	3.41492	4.16928	4.0138	4.10641	6.03148	6.46427	4.01222	3.55911	3.48734	3.78921	4.04218	4.58267	3.08087	3.16403	3.35358	2.62648	3.68596	4.01352	3.77071	3.80595	3.54784	4.08242	2.98684	4.85278	3.66959	4.12217	3.43284
-1.58024	-2.47226	-2.04624	0.64231	-0.292922	-0.969082	-1.30392	-0.793819	0.260214	1.53619	1.22503	1.00282	0.117296	-0.511972	-0.415189	0.0178452	-0.164391	-0.593701	-1.14903	-0.706743	-0.743584	-0.425968	-1.24526	0.245804	-0.873761	0.99744	1.27666	1.67402	2.25166	0.546539	-0.843652	-0.482899	-1.13856	-0.0998402	-1.00559	0.0304613	-1.28144	-1.0856	-1.07068	-0.948944	-0.584693	-1.01683	-0.725989	-0.396231	-0.455168	-0.48153	-0.697606	-1.40672	-0.654799	-0.74277
-1.29418	-3.77566	-3.72904	-2.41306	-2.31273	-2.77505	-2.60326	-2.23293	-2.2333	0.17504	0.780883	0.0297699	0.514597	-2.18347	-3.32914	-2.38221	-2.05811	-1.992	-2.97778	-3.51584	-2.79119	-2.51419	-2.73859	-2.09399	-3.02468	0.113985	-0.111765	-0.192266	-2.88769	-0.482483	-1.83658	-2.81966	-2.8529	-2.44114	-2.29818	-2.9195	-3.47014	-2.11211	-2.712	-1.67174	-2.81345	-2.20099	-3.2648	-2.65049	-2.98379	-2.40112	-3.24305	-2.181	-1.8769	-3.71225
-1.58968	-2.20717	-2.5517	0.650032	0.0280523	-0.526005	-0.685409	-3.04844	-0.545217	0.766079	0.908744	0.729534	-0.625255	-2.92209	-0.801693	-0.545415	-2.6223	-0.806925	-2.54537	-1.23425	-2.66489	-1.3992	-2.73928	0.114331	-0.747921	0.338154	-0.0693369	0.8326	1.07581	0.290614	-3.57154	-2.0352	-2.71683	-1.03296	-1.69603	-0.485126	-1.00281	-2.76528	-3.20181	-2.24594	-2.29436	-3.02844	-3.68694	-0.0791416	-2.57157	-3.43539	-2.71487	-0.826158	-0.540767	-0.443985
-2.96228	-1.13043	-2.8332	-1.01726	-0.765726	-1.03905	0.381569	-2.50544	-0.793299	0.973486	0.0563765	1.1445	1.10607	1.06609	-2.25195	-2.53739	-1.79632	-3.3556	-2.70228	-2.04851	-2.65937	-0.418167	-2.15991	-2.57362	-2.56818	1.2504	1.14499	1.58139	0.641294	1.44031	-2.78402	-2.74611	-3.02729	-0.595441	-1.38304	-2.40622	-2.67457	-2.58669	-2.34553	-1.83178	-2.80578	-2.66792	-2.18244	-3.35317	-2.61783	-1.97083	-0.785689	-0.316397	-2.47694	-1.87185
-2.98682	-2.15024	-1.68132	-2.71045	-4.02106	-3.85012	-2.729	-2.49518	-3.17503	-0.827596	0.303321	-1.06809	-2.6174	-3.10798	-1.67187	-1.71292	-1.97048	-2.05633	-3.33424	-2.8866	-2.22025	-2.43531	-2.39722	-2.52933	-1.58701	-2.59998	-0.93433	-1.34898	-0.783732	-1.50675	-3.53108	-2.43354	-3.1892	-0.502912	-1.82595	-2.62578	-2.99202	-3.12234	-2.41588	-2.45184	-2.98619	-2.56349	-2.57475	-3.12336	-2.82812	-2.25188	-2.32768	-3.17587	-2.44854	-2.36945
4.59869	4.04274	4.50058	3.06602	2.76573	3.18882	4.15474	4.31442	4.18592	2.83015	2.25613	2.51495	3.15085	3.58566	4.00021	4.39627	4.54752	4.2116	4.46063	4.26769	4.35157	4.44046	3.77922	3.36958	3.92587	3.14836	3.40964	2.30492	1.69189	1.95458	4.24187	4.84151	4.64592	4.38236	4.21411	4.20107	4.3421	4.21535	4.0374	4.66463	4.21196	3.81599	3.54426	4.41047	3.88802	4.32696	3.90183	4.27408	4.14819	4.34443
2.72212	3.14757	2.89521	1.62696	0.746099	2.2757	2.61279	2.37998	3.00548	1.70317	1.72609	1.2038	2.15948	3.12066	2.97361	2.8722	2.91952	2.63809	2.66534	2.79941	2.8402	2.75728	2.30731	2.55433	2.45717	2.104	1.83427	2.0768	1.55776	1.84998	2.75527	3.25028	2.83763	2.68738	2.89929	2.77656	2.9586	2.64163	2.30251	2.70318	2.57232	2.13035	2.35848	2.96499	2.37541	2.60907	2.61491	2.97859	2.81955	2.54247
6.35335	7.62619	7.61727	4.83235	4.18445	7.20478	6.64156	6.79119	6.8683	2.86388	3.4099	3.11937	3.96264	6.60093	6.99456	7.10352	6.72802	6.7857	6.68183	6.62222	6.93076	6.81652	6.49074	6.2851	6.29947	5.39513	3.8109	3.0887	2.81596	2.97625	6.83593	7.22646	7.3557	7.3123	7.04296	6.61203	7.13673	7.25574	6.22703	6.96451	6.74818	6.77028	6.845	6.88246	6.41006	6.84025	6.89819	7.25053	7.17369	6.80255
-1.80373	-2.32704	-2.61	3.1861	2.83577	-2.57745	-2.39703	-1.95528	0.0999985	0.158177	0.607477	1.0294	0.697257	0.443159	-2.53255	-2.54464	-1.20065	-2.5691	-1.20879	-1.06239	-2.78056	-3.03605	-2.09108	-1.19732	-1.15696	0.177587	0.0248728	1.39806	1.93604	2.22177	-1.85579	-1.26043	-2.88938	-2.47008	-3.20073	-2.83	-2.29378	-2.221	-3.36656	0.0241222	-2.23155	-2.58686	-3.29549	-2.93765	-0.43271	-2.11856	-3.09509	-1.23848	-2.01463	-3.22473
2.04624	0.944889	0.800866	1.76383	1.34518	0.950181	1.10281	1.27712	1.61884	3.08963	2.25162	2.39229	2.68262	1.69036	1.13309	1.20406	1.39868	1.97888	1.47375	1.63413	1.12329	1.66892	0.827196	1.88665	1.74705	3.6383	3.86288	1.75195	2.17413	2.51295	1.3462	1.08472	1.10023	1.5486	1.68375	1.54528	1.0786	1.67022	1.62515	1.06614	1.49116	0.762829	1.16514	1.09992	1.41309	1.26604	1.54912	1.43006	1.23549	1.38441
0.102659	-0.390335	-0.959136	0.114369	-0.764494	-2.52424	-0.800554	-0.546776	0.0641785	1.57087	0.71969	-0.0174294	1.21998	0.168334	-0.416478	-0.220751	-0.206118	0.335238	-0.157537	0.258316	-0.479015	0.278352	-0.369054	0.506551	-0.169872	2.2451	2.46594	0.508915	1.1142	1.24089	-0.0618668	-0.20873	-0.510718	-0.21859	0.158697	-0.00900936	-0.295674	-0.482712	-0.110199	-0.593649	-0.078084	-0.649769	-0.202041	-0.106016	-0.105803	-0.462162	-0.118608	-0.0817151	-0.17023	-0.336696
1.32063	1.70054	1.38496	4.01393	3.63073	0.850693	1.6521	0.84062	1.55925	2.71564	2.9633	3.0637	3.48274	2.68059	1.22301	1.36502	1.30212	1.66425	0.938292	1.52174	0.910382	1.24612	0.775493	1.02801	0.757225	2.99428	2.95249	3.49025	3.26124	3.68986	1.05515	1.53457	1.03067	1.74464	1.5697	0.807839	1.13859	0.916156	1.06732	1.22756	1.33843	1.05116	1.09508	1.0809	1.74327	0.991262	1.42348	1.81058	0.822268	0.918602
3.71776	2.39935	1.67818	2.01303	2.08154	2.56014	2.68867	3.67383	3.9061	1.71337	1.03008	1.17072	1.43233	4.56739	2.38428	2.78038	3.03933	3.48747	3.30258	3.60753	2.58209	2.97308	1.61178	2.28173	3.15284	2.77433	1.74091	0.995488	0.900502	1.10276	3.15564	2.01379	2.88159	3.16412	2.75145	3.24331	2.4403	3.65847	3.8765	2.20308	3.2205	1.80962	3.38224	1.80433	2.90024	2.84238	3.834	2.76865	3.74866	3.39419
0.420696	-2.32098	-0.455148	-0.715986	-0.556337	-0.365088	-0.550467	-0.232312	0.720309	-3.03695	-2.21459	-2.95975	-1.14865	0.642194	-1.63178	-1.42516	-0.617496	0.387171	0.282433	0.688137	-0.0298901	0.673119	-1.3715	0.393685	0.333748	0.0489187	-2.12442	-2.57161	-3.58573	-2.453	0.0450783	-0.905276	0.220395	0.777424	0.181353	0.268273	-0.66845	0.163837	0.262233	-0.361775	1.14516	-0.790538	0.197387	0.366315	0.637791	0.323552	0.458072	-1.24496	-0.0653229	0.038322
-1.368	-3.04414	-3.68976	3.8712	3.57712	-2.38771	-1.24074	-1.86458	0.0276117	0.47811	0.811149	1.91084	1.50563	0.00293255	-3.02869	-2.38431	-1.48901	-1.37874	-1.00321	-1.03084	-2.44053	-1.73306	-1.79462	-1.32476	-0.684406	0.218078	1.13714	2.02697	1.91345	2.76615	-3.56233	-1.86905	-3.38403	-0.384315	-0.760123	-2.44007	-2.25499	-2.77612	-1.64725	-0.415932	-0.801875	-2.29682	-2.94737	-2.31401	-0.133677	-1.78642	-1.45909	-3.05329	-2.62351	-2.77263
4.60765	6.75334	6.31352	7.20277	5.85082	6.65393	6.71199	5.60117	5.6109	3.45774	2.92081	3.60402	4.26316	6.63044	6.18028	5.91768	6.04584	4.07388	5.55456	4.93856	5.8526	5.21553	5.26024	5.53716	5.5565	3.30058	4.46654	4.99518	4.96953	5.96614	5.73878	5.88596	6.20273	5.733	5.36658	4.63621	6.19294	4.54378	3.95286	5.46493	5.68641	6.05567	6.22096	7.35648	5.50002	6.12144	5.68003	7.60256	6.31537	5.65521
-1.91045	-1.98457	-1.67445	0.671051	0.597575	0.448175	-1.28947	-3.10589	-0.718302	0.92053	0.337203	0.49995	-0.734212	-1.11947	-1.66594	-0.516974	-1.48841	-0.734736	-2.94125	-1.03043	-1.33159	-1.11127	-1.5907	1.15799	-1.46869	0.700382	-0.369959	0.501431	1.22816	0.263995	-1.93173	-2.23709	-1.22831	-1.06203	-1.71444	-0.518488	-1.3985	-1.8629	-2.21989	-1.70334	-1.58334	-1.16958	-1.20702	-0.788928	-1.1507	-1.56996	-1.10257	-0.769433	-0.761981	-1.52917
0.617697	2.49923	2.9579	-0.609578	-2.08127	1.50698	0.537448	0.195866	1.35515	-2.59618	-3.13359	-3.74296	-0.509178	0.655432	1.67887	1.61495	1.00902	1.58628	0.839223	1.41325	0.890942	1.30694	0.843786	0.365288	0.466174	0.115132	-1.15673	-1.57618	-0.473291	-1.50847	1.6929	2.7047	1.51527	1.73565	2.58517	0.997758	1.97932	1.94417	0.273188	1.14497	1.51045	1.46765	1.50679	1.1609	0.409558	1.1741	2.32195	1.84033	1.80908	0.375487
1.49003	-0.0685287	-0.0643759	6.72415	5.83989	-1.02777	-0.470458	0.246488	1.96232	2.57952	0.764453	0.607842	1.95032	-1.05831	0.389117	1.19749	1.04457	-0.266987	1.87631	1.45517	0.818123	0.341651	1.34599	1.36521	1.43511	-0.264126	0.312504	3.494	2.46194	4.89553	1.40094	1.42163	0.315959	0.0251856	1.29682	-0.17094	-0.538499	-0.413513	0.800186	1.91202	1.32106	-0.794281	-1.0599	0.837964	4.2337	0.748509	-0.565521	-2.23687	-0.701927	-0.192773
-2.3721	-2.64031	-2.46777	-1.66852	-2.77469	-2.10604	-2.50949	-2.16741	-2.15326	-1.98812	-1.21897	-2.52675	1.84447	-3.46153	-2.71546	-3.53889	-3.09865	-1.99127	-3.01043	-2.54024	-3.81482	-3.06157	-2.60949	-1.65788	-3.04957	-1.5491	-1.96949	-0.849972	-2.79008	-1.93754	-2.04673	-2.28779	-2.32057	-2.75999	-2.72502	-3.24334	-3.05507	-2.57594	-2.95046	-2.9867	-2.47309	2.31025	-3.42607	-3.45547	-2.76365	-2.87968	-2.00932	-3.31587	-2.78568	-3.25971
2.42213	1.85705	1.9439	0.686413	0.51858	1.80382	1.90276	2.08642	2.18648	1.1837	1.06886	0.971613	1.6196	1.68434	2.00706	2.06013	2.21229	2.40341	2.38864	2.21073	1.96591	2.12965	1.74914	1.58664	2.35	1.77183	2.29418	1.26541	0.657247	1.36994	2.37727	2.31207	2.15781	2.22447	2.10599	2.08014	2.09237	2.17745	2.40302	2.29109	2.16765	1.46372	1.85078	2.15045	2.24105	2.09713	2.09317	2.23841	2.28828	2.4043
-1.71369	-2.49213	-3.03849	-1.87083	-2.16368	-2.70466	-3.80797	-4.13135	-2.70199	-2.09716	-2.82617	-1.69915	-2.30828	-3.34102	-3.72459	-3.51082	-3.428	-2.84153	-3.12481	-2.74121	-3.63165	-3.56968	-3.30449	-3.15924	-2.83565	-1.45711	-1.61997	-1.17464	-3.28121	-1.4773	-1.85833	-2.93802	-3.50799	-3.9793	-3.25589	-3.13732	-1.99021	-2.71151	-3.13006	-3.4354	-3.91209	-3.305	-2.2099	-4.98556	-2.6922	-3.79389	-2.93949	-3.65941	-3.40223	-3.33873
-1.89555	-1.58973	-4.03873	-2.99996	-3.85583	-3.06105	-2.94077	-1.19006	-1.2154	-2.51033	-3.24086	-3.04892	-2.02258	-1.70891	-0.897505	-2.31367	-1.76821	-1.28602	-1.84954	-1.59879	-1.6328	-1.78418	-1.24678	-2.43479	-1.41172	-1.89618	-3.77634	-2.09662	-2.87887	-3.26786	-1.39496	-1.21382	-1.61042	-1.26005	-1.06424	-1.54216	-1.56474	-1.00535	-1.85601	-1.79687	-1.37701	-3.0817	-1.72137	-2.48173	-1.01133	-3.24576	-2.40591	-2.83351	-1.9301	-1.2829
-2.04271	-0.26716	-0.801273	-3.44792	-3.05859	-0.781933	-3.08179	0.0834064	-1.34868	-3.80205	-2.85458	-1.76005	-0.66926	-2.65308	1.59842	0.418891	-0.0252972	-1.44572	-1.57065	-0.352726	0.0411005	-0.0656047	0.152542	-1.97378	-0.539964	-0.454047	-2.44928	-0.755063	-2.1806	-0.84494	-0.134901	1.70135	0.269532	0.403908	0.116446	0.435916	0.421521	0.264806	-0.947201	-1.30023	-0.65217	0.945544	0.088305	0.0885162	-0.782967	-0.20923	1.31826	-1.43083	-2.43814	-0.421582
-3.37033	-2.67845	-2.01822	-3.11385	-3.72833	-2.17357	-2.15373	-3.28745	-3.37762	0.258384	0.008708	-0.54859	-1.2937	-2.97496	-3.70042	-2.85369	-2.53014	-2.45623	-2.5243	-2.20296	-2.36029	-3.45615	-2.51795	-1.63104	-1.93613	-1.86913	-2.54835	-1.45668	-0.712412	-3.00434	-2.90816	-2.65624	-2.5279	-3.21144	-2.68313	-2.31424	-2.09683	-2.68813	-2.41845	-3.27306	-3.11022	-2.18701	-2.36217	-2.85776	-3.44783	-2.85592	-3.10185	-2.79929	-3.40115	-2.70647
1.28881	0.851653	0.433636	-0.368326	-1.01572	-0.209305	0.229095	0.620482	1.28133	0.513413	-0.589591	-0.444611	0.736973	0.885038	1.30632	1.0538	0.603876	1.19717	1.07377	1.52337	0.755855	0.977221	0.0386801	0.0294209	0.939659	0.634092	0.844752	0.752657	0.00857067	0.274066	0.925474	0.95308	0.350161	0.583415	1.16859	1.01326	0.838603	0.977246	1.17561	0.237209	0.931487	0.127384	0.419808	-0.010191	0.568451	0.198833	1.2361	0.67451	1.15087	0.672902
-3.22325	-2.96251	-2.89186	0.0830832	-1.51208	-3.05616	-3.05537	-2.39722	-1.21574	0.433772	0.305614	-0.108225	-1.19916	-1.76421	-2.43208	-1.77328	-4.08803	-1.30169	-2.74928	-2.72375	-2.45308	-2.27349	-3.17427	0.287043	-2.22202	-0.606466	-0.607468	0.0415797	0.600179	-0.323683	-2.36339	-2.748	-1.97555	-3.48123	-2.77963	-1.93694	-2.01888	-2.85309	-2.46754	-2.49796	-2.65771	-3.8372	-3.09831	-2.09984	-1.03628	-2.87801	-2.20576	-3.79682	-3.58214	-2.30134
-3.68932	-2.84614	-3.02616	0.126423	-0.200912	-3.73232	-2.07458	-1.77157	-1.09596	-3.7883	-0.310047	-0.622599	0.0732927	-2.2366	-2.50835	-2.02182	-2.99381	-2.33162	-2.91318	-3.40009	-2.71497	-2.55484	-2.38961	-1.61658	-3.33348	-1.06488	-0.310049	0.843349	-0.396307	0.267853	-2.07207	-2.22327	-2.57022	-3.68348	-2.123	-1.41243	-2.7846	-2.71938	-2.17538	-2.53944	-2.80697	-3.52407	-2.57298	-3.36676	-2.51527	-3.16876	-2.49046	-1.09397	-2.29462	-2.20808
-2.62771	-1.88287	-0.759348	0.703751	-0.171665	-2.10719	-2.6351	-2.99316	-0.896981	1.25003	1.07883	0.514369	-0.535481	-0.695271	-3.1079	-1.12319	-2.99574	-0.86585	-2.76139	-1.37736	-0.857342	-0.873667	-1.06051	2.10178	0.101205	0.690219	-0.0335007	0.0299211	1.90638	0.807082	-1.91064	-2.20731	-3.60611	-0.924312	-1.53292	-1.24078	-2.44672	-2.21097	-1.89009	-2.28997	-1.90447	-2.05532	-2.67351	-1.32235	-0.587346	-2.78941	-1.24069	-2.11194	-1.57207	-2.84051
-3.43675	-2.76535	-2.69526	-3.40635	-2.96866	-2.51241	-3.16584	-1.63354	-0.676951	0.456052	-0.744994	-2.23152	-1.45592	-2.98193	-2.91922	-2.08125	-1.46629	-1.45185	-2.89324	-3.12359	-2.48382	-2.61474	-2.8966	-0.856207	-2.80805	-0.773106	-1.34773	-0.697701	-0.0405331	-0.611554	-2.84639	-2.71547	-2.71013	-2.4403	-2.46016	-1.60224	-2.5295	-2.3282	-3.0291	-0.696843	-1.16516	-2.51156	-3.31175	-2.93441	-2.13667	-3.27163	-1.1366	-2.62282	-2.59131	-1.07918
4.82238	6.72999	6.29795	7.47981	6.69777	7.30129	6.85369	6.02881	5.52532	4.09014	3.36178	3.84234	4.26298	6.81402	6.13276	5.91326	6.10035	3.90074	5.60822	5.03304	6.22377	5.35805	5.97191	6.60563	5.94084	3.30458	4.29379	5.20274	4.88239	6.10193	5.74829	5.64461	6.23754	5.80756	5.39879	4.42168	6.05937	4.89414	4.38428	5.74151	5.92992	6.48732	6.29785	7.16995	5.90827	6.08335	5.53109	7.52894	6.26531	5.93091
-2.39084	-4.003	-3.24581	1.84973	1.38701	-0.864495	-3.23929	-0.476008	-0.0614843	1.01419	-2.99196	0.3318	-0.683532	-2.29766	-2.32238	-0.507132	-2.30269	-0.0136013	-1.02606	-2.99974	-2.54554	-0.955516	-2.97	0.597145	-2.36444	0.131777	-0.00351715	0.974667	2.00174	0.727268	-2.32	-2.54957	-1.74663	-0.520828	-1.37696	-2.73692	-3.19584	-2.42973	-2.89281	-2.296	-2.25998	-2.70166	-3.05319	0.738093	-2.93633	-2.54579	-0.699412	0.00331736	-2.92019	-3.18743
6.18228	5.79412	5.61573	5.4439	4.86728	5.08475	5.78896	6.10259	6.39158	4.88967	4.43595	4.93826	5.7963	5.81092	6.10544	5.9474	6.13188	6.15577	6.13037	6.13138	6.32702	6.16931	5.91054	6.11102	6.0486	5.28288	5.14092	5.05195	4.71805	5.08756	6.06283	6.26559	6.14674	6.19779	6.27227	6.13334	6.2519	6.14996	5.97999	5.72654	6.09206	5.51515	5.695	6.26368	5.91239	6.26222	5.99483	5.59833	5.99396	6.22435
1.34323	1.64722	1.14453	2.1599	1.39503	0.492734	1.15541	1.09948	1.6677	-0.379219	-0.0635624	0.438042	-0.237885	1.2364	1.68854	1.61593	1.78499	1.53069	1.23231	1.55798	1.83739	1.54823	1.60253	1.25296	1.39068	-0.0229769	-0.736742	0.29703	1.1163	1.42982	1.71128	1.92979	1.84543	1.62471	1.76243	1.67826	1.7862	1.42098	1.25837	1.57055	1.72604	1.32256	1.37277	2.33591	1.59967	1.87342	1.43343	1.52029	1.60344	1.72531
2.93303	2.75274	1.9352	0.449948	0.0698853	1.62957	2.38379	2.5957	2.44697	1.94949	1.10319	1.21734	2.04582	2.7711	2.76002	2.6894	2.36189	2.50749	3.11072	3.10253	2.46606	2.69907	2.4085	1.75013	2.88658	2.30207	2.2646	2.22871	0.977687	1.51144	2.67156	2.62988	2.18314	2.47053	2.94514	2.77052	2.54127	2.35365	2.98644	2.16416	2.89185	1.98258	2.42643	1.86373	2.20177	2.42314	2.87089	2.20584	2.66156	2.71083
-0.871516	-2.65819	-3.17171	-0.880974	-2.48313	-2.437	-1.08256	-2.83986	-1.05432	-0.49209	0.462368	-0.80198	-0.267664	-3.21918	-2.23408	-2.39072	-0.987961	-1.13701	-1.69598	-1.39833	-0.858973	-0.958895	-1.2755	-3.34363	-2.59989	-0.127021	-0.339421	0.354154	1.04157	0.803669	-1.7124	-2.65002	-0.74735	-0.836302	-1.14104	-1.43953	-0.945978	-4.04827	-0.821803	-2.4207	-0.94248	0.107718	-2.49192	-0.733921	-0.904475	-2.96105	-1.1383	-3.37597	-1.29316	-2.90411
0.175602	0.750488	-0.144599	-0.331741	-1.08613	2.61386	2.18548	1.50241	1.28221	0.0358515	0.115574	-0.489225	-0.440866	2.2565	1.02654	1.10787	1.18788	0.941574	0.532073	0.402317	0.581386	0.487032	0.490139	1.36775	0.3607	0.401396	0.60581	0.117151	0.371728	0.0345235	0.590847	0.80883	0.955337	0.833119	0.587283	0.628901	1.11476	0.734218	0.023169	0.385309	0.411022	0.686622	0.676255	0.923283	0.379605	0.994424	0.916428	3.02874	1.80799	1.11548
1.50353	0.416423	-0.110946	1.41245	0.57108	-0.794241	-0.623884	0.627184	1.23865	2.11805	1.94654	1.72328	2.34405	0.560584	-0.584125	0.332833	0.638557	1.87645	1.37012	1.07724	0.130656	0.923164	-0.10069	1.40028	0.204847	2.3479	3.20307	2.79454	2.39855	2.55727	0.619137	0.37361	0.0832233	0.467066	0.800881	1.59111	0.109328	0.543502	1.19902	0.469035	0.815117	0.489589	-0.287241	-0.0582876	0.717609	0.315329	0.507419	-0.308741	0.754755	1.12622
-0.14066	-0.254438	-1.13313	0.461822	-0.467555	-1.04071	-0.0782909	-1.74842	-0.430905	1.48286	1.08504	0.371884	2.36079	0.936458	-1.53078	-1.24351	-0.808187	0.0525951	-1.08327	-0.54981	-0.807295	-0.312308	-2.70077	0.376987	-0.462843	1.49963	1.1288	1.25632	1.3842	1.30603	-0.870548	-1.08518	-1.5715	-0.25456	-0.342793	-0.593003	-1.53487	-1.16235	-0.708558	-0.579079	-0.857759	-1.21572	-0.989692	-0.0373182	-1.74759	-1.41493	-0.235188	-0.653765	-1.27823	-3.20504
0.107777	-1.10073	-2.2329	-2.88324	-2.94006	-1.93415	-0.975682	-0.383472	-0.622471	-3.83074	-3.21872	-3.17488	-3.48299	-0.958668	-1.05507	-0.624622	0.215253	-0.673644	0.13855	-0.694951	0.0412331	-0.650359	-1.1721	-2.37908	-0.544269	-2.50131	-2.73804	-3.54787	-2.45524	-3.55233	-0.245856	-0.740706	-0.755809	-1.11092	-0.872933	-0.345567	-0.948509	-0.163746	0.405503	-0.282279	-0.490358	-1.28306	-0.899229	-0.169363	-0.35392	-0.357758	-0.805052	-1.44214	-0.535563	-0.566811
-2.89339	-3.02811	-3.17411	0.48765	0.192843	-1.19108	-1.739	-2.77715	-2.89908	0.400209	-0.324688	-0.429727	-3.20964	-0.548668	-3.50024	-1.38348	-3.57419	-1.97184	-2.32313	-2.37036	-2.82732	-3.80009	-2.85514	-0.646436	-2.20072	-0.779087	-0.647842	-0.542394	0.489925	-0.83522	-2.79174	-3.69672	-3.40035	-2.73372	-3.55867	-2.91516	-2.50612	-3.49758	-3.18437	0.284575	-2.12595	-4.20967	-2.67373	-3.33069	-2.64808	-2.2758	-2.31779	-1.02545	-2.10581	-2.93618
5.8968	6.29575	6.50517	5.5988	5.31131	5.58441	5.97937	6.15134	6.2997	5.39276	5.55522	5.04985	5.56715	6.28222	6.50641	6.63559	6.64671	6.28981	6.16179	6.08015	6.5043	6.58891	6.09046	5.91978	6.17167	5.3345	4.24857	4.80838	4.44427	4.71417	6.56576	6.84415	6.64394	6.52501	6.47635	6.288	6.47891	6.31874	6.06054	6.68775	6.27878	5.88912	5.90507	6.43924	6.07887	6.57175	6.22175	5.97942	6.38835	6.35345
-2.68593	-2.66301	-3.52117	-0.107835	0.643958	-3.34006	-1.5308	-1.68337	-2.17492	0.336777	0.221375	-1.10621	-1.12175	-3.34991	-3.47033	-2.35087	-2.57872	-1.78326	-1.96453	-2.25043	-2.59657	-2.72197	-2.93114	-2.90407	-2.97839	-0.691092	-1.06035	-0.783128	-0.153167	-0.593894	-2.57104	-4.04353	-2.88877	-2.11869	-3.2496	-2.63346	-2.62189	-2.96473	-3.2676	-3.90242	-3.04786	-1.75504	-2.01048	-2.73894	-2.98382	-3.58713	-2.93863	-3.19677	-2.59202	-2.31702
-3.74022	-2.24457	-3.24009	0.205669	-0.697499	-1.2289	-2.58427	-2.93307	-2.28172	0.49004	-0.243052	-1.0114	-1.3779	-2.38482	-1.92588	-3.26879	-2.33803	-2.80481	-3.36673	-2.24431	-3.35739	-1.77834	-2.41053	-2.32315	-2.47263	-1.32174	-1.1982	-0.835899	0.106206	-1.37156	-2.89927	-3.37105	-3.45945	-3.69759	-3.55026	-2.04458	-2.78255	-2.75489	-2.51242	-2.77778	-2.59846	-1.83293	-2.33298	-2.82156	-1.87574	-1.84279	-2.76584	-2.78802	-2.80477	-2.36879
-2.63815	-2.62173	-2.59678	0.986893	0.752927	-3.72368	-1.90129	-3.31365	-3.12064	1.37751	1.13311	0.538189	-1.1405	-2.55454	-3.01505	-2.68466	-2.3308	-1.79681	-2.65409	-2.6529	-3.17902	-2.04139	-2.65133	-2.90394	-2.95432	-0.624054	-0.80072	0.0930257	0.975554	-2.94072	-2.18026	-2.32094	-2.70108	-2.19694	-3.17361	-2.06526	-2.51269	-2.37235	-3.25225	-2.66827	-1.91143	-2.36401	-2.73123	-2.76723	-2.01048	-2.79119	-1.78487	-2.55565	-2.32908	-2.38177
3.57083	4.31077	3.95896	2.66101	2.22091	3.81462	3.69425	3.3596	3.64757	2.26526	3.41072	2.40668	2.55023	4.15004	3.60389	3.7	3.81671	3.49953	3.58048	3.82348	3.91176	3.81329	3.21972	3.67185	3.6254	2.80148	2.2468	2.46846	2.25959	2.48825	3.72942	4.15808	3.91786	3.75262	3.86151	3.95997	3.87654	3.51645	3.55476	3.55634	3.65413	3.4326	3.69184	3.97299	3.39403	3.74938	4.14823	4.30361	3.8496	3.64938
-0.944295	2.09277	2.18224	-0.0735292	0.0750656	3.09821	2.65996	1.05614	0.217536	-4.18475	0.958579	-1.24403	-0.317399	-0.158744	1.86875	2.08066	1.41626	-1.41467	0.302742	-0.466274	1.48275	-0.123509	1.99485	3.12675	1.39051	-0.985782	-0.610008	-0.700899	-2.85171	-0.483988	0.918609	1.68824	2.03841	1.77559	0.189119	0.790553	1.95608	0.606138	-0.155385	0.83037	-0.184398	1.66117	0.957819	3.03799	1.02035	1.77955	0.471676	2.44578	1.22813	1.1177
-2.13586	-1.56922	-3.12216	-2.68782	-3.21101	-2.55502	-3.67699	-2.63015	-1.47083	4.06845	3.59813	3.1345	1.60594	-2.0369	-2.55667	0.178593	-2.81301	-0.587576	-3.44301	-0.230663	-2.9231	-0.421519	-2.91326	-0.740437	-2.48731	1.90492	1.3766	3.37903	2.60395	2.21022	-2.18324	-1.91805	-3.17217	-0.26642	-0.437856	-0.429102	-3.31606	-3.01931	-2.06534	-3.13956	-1.45044	-2.41065	-2.26284	-2.23242	-0.574816	-3.01699	-0.802534	-2.8426	-2.44135	-3.58755
3.42369	3.27996	3.3417	5.08836	4.17271	2.64778	2.82882	2.82792	3.6252	3.3709	3.70489	3.92527	4.36109	3.26155	3.07048	3.44539	3.26449	3.67864	3.29937	3.54029	3.41397	3.63405	2.90816	2.52907	3.17108	3.75891	4.39585	4.66651	4.17977	4.61373	3.49722	3.61919	3.39971	3.60348	3.78093	3.01808	3.23997	3.38635	3.13559	3.39901	3.58954	2.81134	2.93737	3.12248	3.18037	3.21789	3.18657	2.94367	3.09197	3.23001
0.408617	1.01645	0.692521	0.575437	0.470335	1.40197	0.170796	0.312995	1.07453	1.42028	4.64778	1.62763	2.0644	0.941898	0.197103	0.391728	0.385592	0.895681	1.05858	0.971514	1.8121	2.21158	0.0427523	2.31553	1.49923	1.98034	1.46525	2.62748	3.11894	2.89067	0.862447	0.831156	1.30534	1.48883	1.5645	0.894358	1.25072	1.30688	0.836688	0.608477	1.55383	2.16408	1.30949	2.40142	1.07055	1.09455	1.11088	1.36098	1.07181	1.23494
5.35379	4.87703	5.12565	3.71308	3.07163	4.53836	4.69246	4.78767	5.26149	3.65911	3.20389	3.19752	4.13953	4.75578	4.92954	5.28427	5.2633	5.32827	5.23535	5.57902	4.91274	5.34592	4.29453	4.53344	4.98742	4.43592	4.55883	4.18821	3.7283	3.8794	5.39951	5.3691	5.03316	5.14689	5.38628	5.0117	5.10037	5.06905	5.06295	4.95088	5.27287	4.3708	4.57404	5.19507	4.73557	4.993	5.23187	5.08693	5.18473	5.25452
3.52787	2.78261	2.75018	1.84439	1.48026	1.7665	2.41352	2.8217	3.56722	2.45548	2.15255	2.24961	3.6444	3.32062	3.46307	2.96878	2.70121	3.55717	3.4156	3.55968	2.93908	3.15161	2.70533	2.43927	3.40579	2.98642	3.47218	3.18212	2.00463	2.63625	3.33537	3.39877	2.90637	3.21144	3.79891	3.1569	3.18082	3.0953	3.35162	2.88185	3.61046	2.3322	2.82986	2.16048	2.75772	2.70015	3.53561	2.64673	3.13099	3.2304
-0.10477	-1.84141	-3.52728	-0.192978	-2.14904	-1.61022	-2.67242	-2.78114	-1.21074	-0.0279999	0.56775	-0.615096	0.115557	-2.99502	-2.46286	-2.02638	-1.55059	-0.0977983	-0.960059	-0.304879	-1.95578	-0.539043	-1.89259	-1.14798	-1.78925	-0.0410566	0.362462	-1.0244	-0.49145	-1.07068	-3.1169	-2.85691	-2.70354	0.562286	-0.67679	-0.0607672	-2.46646	-1.27423	-0.276468	-2.60573	-2.05302	-2.81705	-1.13178	-3.30816	-1.31689	-3.00207	-0.529056	-2.99596	-0.487692	-3.29176
-1.84687	-1.01563	-2.26593	1.20125	0.929872	-3.21323	-2.65613	-3.73429	-1.59507	-0.633972	-2.08039	-0.648059	-1.14971	-0.532406	-1.9617	-1.79145	-0.915833	-1.75461	-1.59782	-1.40932	-2.02955	-0.637315	-1.65753	-1.40117	-1.04682	-0.31416	-0.499251	0.499499	-0.241059	0.746315	-2.64297	-1.33156	-2.31068	-0.817358	-1.05731	-2.17684	-2.07503	-2.46916	-2.44789	-1.0561	-1.27193	-2.24436	-0.779092	-3.25921	-2.19774	-1.83737	-1.56256	-1.12505	-1.62952	-1.70709
-1.48767	-1.749	-2.96618	-0.64435	-0.0666723	-2.13396	-3.10735	-2.04288	-1.10842	1.54678	2.24836	1.96181	0.299638	-3.73228	-2.79054	-0.865651	-3.08843	0.0752373	-3.2466	-0.911524	-0.946921	-0.222324	-2.96592	-3.33991	-2.41325	1.17951	0.811168	1.75494	1.69388	2.54809	-2.94176	-2.7399	-2.38855	-0.986219	-1.1616	-0.813186	-2.56659	-3.06828	-2.66535	-3.36332	-1.05597	-2.76257	-2.79349	-2.7888	-2.43461	-2.53169	-0.825074	-3.79046	-3.04367	-3.41806
1.20881	-3.49718	-0.667779	1.02178	-2.70312	-2.76028	-1.86272	-0.72709	3.8602	8.23824	8.2059	8.06688	5.53942	0.549804	1.65119	5.83419	-0.325871	4.02824	-2.18076	3.86679	-2.97255	4.10497	-0.344441	2.36382	1.24532	6.30204	5.71057	7.7423	7.76565	7.47833	1.2545	-2.79807	-1.48558	3.48893	3.62936	2.86929	-3.81769	3.12572	-2.38905	-3.09381	2.28145	-1.65433	1.86915	-2.16757	5.18585	-0.891045	4.26044	-1.67932	1.67163	-2.74195
-0.142113	-1.80232	-2.29576	3.34719	2.59661	-1.75909	0.373219	-1.69091	-0.162321	3.44688	2.61634	3.00724	3.70487	0.0577717	-1.06094	-1.02108	-1.13345	0.876945	-1.01833	0.0773721	-2.78247	0.111507	-1.96549	-0.704277	-0.452766	3.47993	4.13528	4.24	2.74233	3.76884	-2.18761	-2.0944	-2.46854	0.2528	0.347157	-0.364131	-3.77587	-2.39425	-1.67543	-0.68977	-0.99518	-1.32191	-0.850392	-1.7653	-0.31412	-1.72049	-0.983095	-0.0958667	-2.15589	-1.66656
0.598875	0.715883	1.3307	-1.20551	-0.868092	-0.566789	-0.185851	0.250669	0.290792	-0.365565	-0.786762	-1.49025	0.542839	-0.159358	0.649614	1.26576	1.29838	0.319601	0.795026	0.44488	1.04751	0.808051	0.847012	0.291964	0.477576	-0.0536823	-0.977641	-0.266584	-1.40049	-1.14325	0.55062	2.06006	1.46138	1.13502	0.789231	0.693102	0.856744	1.18369	0.582479	1.29696	1.03049	0.602738	-0.315876	1.16938	0.43189	0.888685	0.390215	-0.137093	0.338481	0.687926
-2.63153	-2.77626	-2.16739	-0.613894	-0.163816	-3.19455	-1.17379	-1.65043	-1.6556	0.111447	-0.181469	-0.539105	-0.388836	-1.24042	-2.64724	-3.48547	-2.54473	-1.48967	-3.02729	-2.23398	-1.946	-1.51483	-3.09072	-1.75358	-1.32706	0.847309	1.07399	0.839123	0.947276	1.49187	-2.73399	-2.65939	-2.49185	-1.38285	-1.74008	-1.98963	-1.75528	-1.78213	-1.84345	-1.94839	-2.51596	-0.867533	-2.21798	-2.40294	-1.12648	-2.12966	-1.66106	-2.00914	-2.99849	-2.35284
5.44498	4.41698	4.82976	3.1577	2.51066	3.93048	4.09006	4.68969	5.16983	3.23144	2.9604	2.85313	3.76767	4.30233	4.61461	5.02013	4.87074	5.21841	5.27443	5.37456	4.65784	5.34282	3.76292	4.15099	4.88732	3.83224	3.86526	3.54795	2.87134	3.23611	5.28464	5.01191	4.76078	4.9022	5.0411	4.7045	4.71791	4.95947	5.28627	4.82767	5.298	3.82266	4.45849	4.652	4.55935	4.62757	4.93413	4.41849	4.88875	5.1338
-0.423587	-3.33654	-2.05139	-0.454968	-2.35816	-3.77089	-2.39181	-0.216161	-0.147526	1.05702	-0.0946112	0.120106	0.820834	-0.3136	-0.484163	-0.248643	-3.80852	-0.298573	-0.300598	0.0757499	-2.93179	-0.556678	-2.92929	-0.869076	-0.833757	0.715952	2.04833	0.0159755	0.0344009	0.460886	-0.851737	-1.9703	-2.97771	-3.55727	-0.501831	-0.744274	-3.56883	-0.897645	0.345126	-2.41115	-0.655007	-2.52154	-0.47738	-3.02236	-2.69709	0.0390577	-0.485132	-0.649275	-0.698668	-3.45127
0.649026	-0.534548	-0.417594	5.94672	4.717	-1.00972	-0.0515461	0.467083	1.04689	1.64318	0.373681	0.177009	1.59633	-0.0393505	0.548611	0.731362	0.662182	-0.182001	0.945408	0.94074	0.358352	0.496083	1.75382	1.90873	1.77217	-0.230289	-0.30187	3.07069	1.47058	3.9449	0.496202	1.05417	-0.0224543	0.176002	0.76381	-0.39162	-0.395999	-0.857123	-0.250523	1.59154	1.35356	0.211654	-0.686715	0.254376	2.22496	0.664244	-0.626662	-1.76304	-0.926064	0.282126
-2.42567	-3.14776	-3.37994	-1.87019	-2.21453	-3.7085	-3.43963	-2.35175	-2.83788	2.10886	0.621525	-0.0562334	-0.316242	-3.06885	-2.14865	-3.20188	-1.27386	-2.90381	-3.60547	-1.46887	-3.25116	-2.25561	-3.32196	-2.7084	-2.08578	-0.245995	-0.549908	0.919206	1.08262	-0.630908	-3.01977	-2.70117	-2.83437	-3.73037	-2.77616	-1.91147	-1.83594	-2.47435	-2.39791	-2.53939	-3.29992	-3.22984	-2.34035	-3.1379	-1.44506	-3.98819	-2.63364	-2.78581	-2.55069	-2.56637
-2.86341	-2.28782	-2.80851	-1.92009	-1.23866	-3.06511	-1.83814	-1.77456	-2.08471	3.67899	1.90651	1.75259	-1.48527	-2.03017	-2.66878	-3.36749	-2.18435	-2.62984	-3.24322	-2.21305	-2.52358	-1.88516	-2.63757	-1.53679	-2.56745	0.207037	-1.38732	0.19554	0.916579	-0.4141	-2.57606	-3.74947	-2.35262	-2.59135	-2.76607	-2.10162	-2.11606	-3.15523	-2.27622	-2.66393	-2.73681	-1.87775	-2.14605	-1.70468	-2.48381	-2.14299	-2.35626	-2.4912	-2.88536	-2.08783
2.79427	0.477705	0.559181	7.8639	7.45329	0.01929	-0.115113	0.33149	2.83226	4.73305	3.45522	5.27092	2.63184	-3.38665	0.646613	2.03949	1.255	5.03446	2.56454	2.34361	0.432012	0.976959	1.39774	1.35746	2.38914	2.00622	0.544423	4.47256	2.75006	5.63283	1.99517	2.49022	0.233479	0.061842	2.45355	-0.322148	-0.634484	-0.696265	1.1165	2.80237	2.56897	-1.81913	0.946562	0.41921	3.57835	1.44402	-1.31734	-1.52982	-0.934457	0.357453
-3.557	-2.74542	-2.45674	-0.940943	-0.828833	-3.42041	-1.67409	-2.84412	-2.91377	-2.8684	-2.86107	-2.04371	-0.939102	-3.42317	-2.44962	-2.63208	-3.13901	-3.14783	-2.71629	-2.54906	-2.32619	-2.89949	-2.72566	-3.12916	-3.46594	-2.83549	-1.76854	-0.913588	-2.06009	-1.33479	-2.81281	-2.74471	-3.18135	-3.57152	-1.62827	-2.78722	-2.2694	-2.36336	-2.04192	-2.62235	-2.65444	-2.78384	-2.45001	-2.14644	-2.67026	-3.49453	-2.6959	-2.41307	-1.58442	-3.75046
-3.63776	-1.48518	-1.5324	-0.83663	-0.306636	0.0595293	-0.465793	-2.46913	-0.987247	0.00826359	0.0368738	0.0904369	0.339501	0.558626	-2.61778	-3.28297	-2.60777	-1.59041	-1.82684	-1.72537	-2.95759	-1.51468	-3.43792	-0.532489	-1.3344	0.342375	-0.923381	0.736167	0.787856	0.281762	-2.36995	-2.31922	-2.90743	-0.949293	-1.22495	-2.83805	-2.58651	-2.69671	-1.28949	-2.0946	-2.34036	-2.22047	-2.38917	-0.771345	-3.13707	-2.48906	-0.894484	-1.09027	-3.30448	-2.31761
0.11384	-2.59277	-1.56662	0.545415	-3.42185	-2.02532	-3.40981	-1.84104	-0.00266838	0.285974	2.01817	0.851597	1.04961	-1.45669	-0.939404	-1.6088	-1.83996	0.774737	-2.65312	0.441233	-3.12682	0.719647	-3.86133	-0.960588	-2.36025	1.69086	1.78241	0.421677	-0.144259	0.460824	-3.97997	-2.88444	-3.92031	1.45547	-0.0945301	0.772619	-3.24623	-2.19186	-2.14455	-1.99311	0.842635	-3.1744	-0.219675	-3.23739	-0.676718	-2.90572	-0.43613	-3.52025	0.622146	-2.56872
-0.939492	-1.04806	-1.20753	2.96918	2.59156	-0.788391	0.463954	-2.70778	0.0890369	1.24087	1.23131	2.56121	2.28257	0.541339	-1.12988	-1.58078	-1.33908	-0.785191	-1.33617	-1.10936	-2.59559	-0.645366	-3.03482	-1.88479	-3.23589	1.70859	2.62827	3.08889	2.24446	2.81304	-2.72719	-3.00381	-2.50357	-0.864199	-0.678119	-2.34884	-3.18357	-2.46509	-1.09223	-0.757853	-0.628365	-3.24446	-0.599696	-1.3122	-0.586142	-2.92323	-0.997355	0.146063	-2.62584	-3.32902
-1.78424	-2.49522	-1.64127	1.51452	1.24078	0.660329	-2.8204	-1.44962	-0.747732	2.09475	2.06329	0.75333	0.681067	-1.68769	-1.33571	-1.01946	-2.22412	-0.0746346	-3.74791	-0.989895	-3.25908	-0.605841	-0.336693	1.04075	-0.983217	1.01651	0.900717	1.24035	2.03185	1.07391	-2.39768	-2.77749	-2.79946	-0.504151	-1.37528	-0.233061	-3.64498	-2.82925	-3.66438	-2.72142	-3.04975	-2.89659	-2.73301	-3.2481	-0.840693	-2.36866	-0.39612	-3.34948	-1.32199	-2.4722
-2.925	0.352367	0.341517	1.92419	0.322589	-2.96475	-0.621213	-1.74274	0.825764	0.279923	0.0635538	0.681564	1.02109	0.673856	0.0783095	-2.13188	-2.83978	1.12849	0.316596	0.010283	-2.29038	-2.89554	-3.71446	-2.33299	-2.20547	0.234615	0.51815	1.04023	1.3515	1.32421	-2.87465	0.795997	-3.15677	0.613898	-2.94146	-3.06981	0.321154	-2.9482	-1.70853	0.36597	-2.11666	-3.1272	-3.15726	0.277897	-1.98223	-2.5582	-3.12043	0.580629	-2.86143	-3.38748
-2.66816	-3.30052	-2.10017	-0.162533	-0.688093	-3.12536	-2.31082	-2.84801	-1.99774	-1.16221	-1.62166	-1.65696	-0.974105	-1.51249	-2.66335	-2.5586	-2.05831	-2.10378	-2.90729	-2.25917	-3.32519	-2.6573	-3.87215	-1.36425	-2.59849	-0.834791	-2.11804	-0.935198	-0.644666	-0.404068	-3.65285	-2.75636	-2.14149	-2.35936	-2.90754	-2.77334	-2.00236	-2.6286	-3.33185	-2.13137	-3.72747	-2.10206	-2.74686	-1.24319	-2.4792	-2.70344	-2.24183	-2.85934	-2.22586	-2.9045
6.32341	5.5653	4.53162	8.7581	8.46372	5.74277	7.042	5.21752	6.05011	9.65534	9.41736	8.80222	10.2296	6.92722	5.08009	5.55746	4.77655	7.4144	4.8107	6.46215	4.56823	6.96293	4.7238	5.08344	5.77598	8.5552	8.97539	9.28412	7.97479	8.86005	4.92258	4.89898	4.4665	6.85318	6.58719	6.11888	4.61384	5.32752	5.14061	5.2902	5.38986	5.11617	5.79288	5.01868	5.40233	4.62688	6.0031	6.42106	4.96438	4.53051
3.11286	2.53778	2.30214	4.35019	3.991	2.35823	3.24791	2.68267	3.38905	5.22858	4.80228	4.85377	5.37325	3.62794	2.6664	2.83704	2.65975	3.51066	2.3549	2.97407	2.60709	3.12812	1.97963	1.96146	2.67603	4.72347	4.62641	4.97606	5.03776	4.58044	2.50376	2.59691	2.40842	3.19599	3.29873	2.92574	2.23748	2.96569	2.35567	2.46261	2.69938	1.9878	2.3395	2.50638	2.37166	2.49977	2.75008	3.13703	2.53783	2.38992
5.37177	5.9653	5.78674	4.48257	4.00219	6.02034	5.98691	6.17066	6.2629	3.0373	3.26874	3.01886	3.74246	5.87392	6.04756	6.29457	6.24566	5.5999	5.84958	5.72742	6.09204	5.66521	5.68586	5.32111	5.39064	4.55949	3.37254	3.00375	3.57781	3.43979	6.04421	6.43157	6.06528	6.0112	5.79307	5.81531	6.20241	6.12357	5.35622	5.57094	5.77011	5.61384	5.71383	6.05727	5.60042	6.25983	6.06311	6.04986	6.25226	6.02036
2.48891	1.76537	0.921934	2.93887	1.78171	0.820049	1.58256	1.84403	3.2209	3.86427	3.62746	3.168	4.27961	1.38882	2.3072	2.7084	2.74751	3.83621	2.11349	3.18501	2.75935	3.52126	2.0341	2.16901	2.34289	3.48574	3.4264	3.34598	3.63813	3.19288	2.48821	2.94171	2.24229	2.84041	3.37367	3.29295	2.09879	3.2909	2.56073	2.18876	2.98001	2.22953	2.20618	2.69382	2.94803	2.42315	2.51049	1.70443	2.30771	2.70586
0.203902	1.05622	1.02676	-1.69998	-1.67992	0.644954	0.863093	0.739901	1.10991	-2.32224	-2.57193	-2.72451	-2.38851	1.5961	0.706132	1.51135	1.22388	0.950406	1.43931	0.361694	1.65425	1.19349	1.03456	-1.24e-05	-0.341918	-0.671008	-3.41749	-2.97104	-2.45164	-2.72336	1.23732	1.92363	1.95931	1.69626	1.21698	0.84829	1.40359	1.04484	0.0817695	1.63384	1.13615	0.647121	1.00494	1.18748	1.1113	1.42752	0.298426	1.04561	1.73469	1.58012
-2.08056	-1.38189	-2.33678	-0.217016	-0.192291	-2.53175	-1.76479	-3.63714	-1.50438	-0.877282	0.7206	1.95992	-0.197539	-1.02097	-2.05682	-2.79019	-2.85873	-1.69634	-2.55501	-1.81007	-2.06791	-1.33462	-1.89723	-0.647636	-0.808859	0.53043	0.115654	-0.608254	1.90164	1.13929	-2.99516	-3.32664	-3.80827	-2.25936	-1.51926	-2.68593	-2.43004	-2.83343	-1.96392	-2.5608	-1.45903	-1.58109	-1.91259	-2.56749	-1.74682	-2.56652	-2.19285	-1.60447	-3.64107	-2.59369
-0.328402	-2.33167	-3.05765	-2.88007	-0.621846	-2.92253	-2.60982	-3.20645	-2.50113	-3.40323	1.2039	1.16486	1.02897	-2.33081	-2.08452	-3.90505	-3.31227	-2.64643	-2.03096	-0.141143	-3.42036	-0.123566	-2.82263	-3.15587	-3.02688	-2.08145	-0.232235	0.4329	-3.34555	0.432195	-1.83363	-2.33612	-2.15644	-2.86555	-3.0226	-2.59652	-2.05673	-2.40786	-2.40551	-3.13828	-3.11338	-2.93702	-2.84613	-2.46082	-2.97911	-2.45434	-2.29986	-3.00989	-2.72947	-2.3324
0.225992	0.33533	0.396504	0.141822	-0.392908	-2.63972	-2.77985	0.810874	0.0805693	0.163936	2.78172	2.91292	3.00993	0.0416842	0.572293	0.277007	0.179709	1.21608	0.192957	0.000722408	-0.0308781	0.898919	0.11445	-0.340919	0.0252171	1.62556	1.44417	0.487828	0.317352	1.09285	0.163315	0.290134	0.168239	0.87177	0.56972	0.404155	0.138068	0.646589	0.0858359	0.392059	0.182433	0.466885	0.0722308	-0.233294	0.273426	0.448881	0.0701447	-0.639417	0.769369	0.223725
0.291162	0.734221	0.838769	-1.60509	-3.47653	0.907673	0.50532	0.80706	0.655907	-2.05217	-3.54202	-2.38397	-0.470379	0.249082	0.496289	0.94416	0.315139	0.678803	0.486154	0.444088	0.662711	0.598313	0.382642	-0.0359678	0.133538	-1.56519	-0.190308	-2.83139	-3.27831	-3.84273	0.680388	0.950825	0.831102	0.660098	0.603222	0.203403	0.796272	0.459143	0.206259	0.84857	0.670375	-2.64773	-0.228736	0.812314	-2.12776	0.923317	0.892272	0.922012	0.900847	0.579401
1.20842	2.30543	2.26246	2.67014	2.12575	2.58127	2.44018	1.95848	1.82177	1.05684	1.09189	1.27748	1.26417	2.65098	2.01112	1.84789	1.74261	1.65623	1.75159	1.49347	2.13041	1.82862	1.87833	1.47273	1.84192	1.23811	0.41151	1.49228	1.06645	1.26137	1.77783	2.30415	2.29289	2.27172	2.11147	1.62521	2.48411	2.18482	1.75236	1.8017	1.63154	1.9422	2.23192	2.08929	2.01709	2.21939	2.37865	2.65128	2.15535	1.71448
-3.72949	-2.64018	-3.80311	-2.99484	-2.51663	-1.93463	-1.47016	-2.26297	-2.52481	-0.458962	0.982951	0.269423	2.68475	-1.81643	-3.04997	-3.00739	-3.06353	-2.8753	-3.71938	-2.34395	-3.14209	-1.70793	0.812564	1.49562	-0.360147	-0.86814	0.11923	0.935412	1.33712	3.14812	-2.98748	-3.16194	-3.04621	-1.56041	-2.08909	-1.91108	-3.24204	-2.85697	-2.56429	-1.40165	-3.05124	-0.4439	-3.41089	-2.54529	-2.30048	-2.79222	-2.34626	-1.35878	-2.93288	-2.77264
-3.06457	-3.3059	-3.11781	-3.05026	-3.47392	-2.2866	-1.83995	-2.3948	-2.55609	-0.320752	-0.387235	-0.885745	-0.434189	-2.85597	-2.56145	-2.7845	-2.86806	-2.43709	-2.9958	-2.28845	-2.95813	-3.38098	-2.45316	-2.83514	-2.53472	-1.45754	-1.49757	-1.0462	-1.1358	-1.21409	-2.13038	-3.47142	-2.5108	-2.81727	-3.26411	-2.29116	-2.58498	-2.30465	-2.45839	-3.38576	-2.71966	-2.84301	-3.09126	-2.97438	-3.05957	-3.11438	-2.98733	-3.61034	-2.30098	-2.96028
4.21526	3.00525	3.19342	2.46834	1.69262	2.63244	2.96174	3.52363	4.19718	3.38782	2.88186	2.24662	3.97078	3.63163	3.95379	3.84227	3.39079	4.40464	4.22035	4.16426	3.39385	3.82945	2.96333	3.03281	3.77559	3.59379	3.96393	3.57907	2.6178	3.23068	3.85703	3.60481	3.29122	3.60385	4.02511	3.71224	3.58782	4.02152	3.93222	3.18246	3.95735	2.41272	3.08386	2.84857	3.28325	3.26376	3.73794	3.09942	3.89171	3.84628
1.68416	1.24501	1.69077	2.47872	1.93542	0.52644	1.57823	1.58387	1.71745	2.5446	1.89824	2.0235	3.89633	2.12353	1.40962	0.935397	1.15217	1.94816	1.32951	1.31963	1.61187	1.7885	0.266212	2.33224	1.13753	2.38919	3.07005	2.92074	1.91996	2.53576	1.07436	1.03902	1.64158	1.72856	1.39744	1.04614	1.54467	1.49861	1.50594	1.10874	1.33401	0.238865	1.51013	1.54373	0.40428	1.32967	2.17993	1.91458	1.58113	0.860668
0.204206	2.96422	2.42818	0.381454	1.3318	2.70152	2.65161	2.51791	0.952591	-3.21266	-2.60253	-1.75653	-2.71331	2.58615	1.92117	1.79272	1.7645	-0.0155201	0.898595	0.232999	1.93865	0.839393	1.74047	-0.265448	0.359204	0.0986471	-3.05676	-3.55353	-3.0045	-3.53339	1.24735	1.74424	2.42692	1.96709	0.748768	0.908433	2.06715	1.32967	0.539476	1.85588	1.0708	2.37773	1.67486	2.57723	1.05239	2.41167	1.9004	2.57089	1.84757	1.52866
-2.70759	-3.01764	-2.82818	1.81252	1.19761	-2.87618	-2.51835	-3.27426	-2.76269	-2.8802	-1.72882	-2.09802	-3.09373	-3.32138	-3.25773	-2.8436	-2.47297	-2.72794	-2.47977	-3.44003	-1.98039	-3.05366	-2.9828	-3.06242	-2.34463	-3.35306	-3.96068	-0.908548	-0.92656	0.200412	-3.38011	-3.05933	-1.08277	-2.85197	-2.77078	-2.84909	-2.67213	-3.40547	-2.33709	-2.85488	-2.88096	-2.54975	-2.93129	-2.6431	-2.61695	-2.71749	-3.60272	-2.7777	-2.09197	-2.18166
-1.00072	-2.77539	-2.52511	0.864786	0.654176	-0.749617	-0.961461	-0.70457	-0.374521	2.04394	1.20155	0.748055	0.661091	-0.211843	-2.29667	-1.0293	-2.73651	7.72e-05	-1.67436	-0.627675	-1.05773	-0.445507	-3.08795	-1.15829	-1.20334	0.335101	-0.37511	0.21773	1.39393	0.152924	-1.90747	-2.23746	-2.71338	-0.515419	-1.11203	-0.485292	-3.3353	-2.20324	-1.1346	-3.60292	-1.01548	-2.29933	-1.23486	-1.46404	-0.690108	-1.52299	0.0623388	-0.361091	-0.482388	-1.458
1.68626	0.0744348	-0.741073	-0.698369	-0.20975	-0.937003	0.157541	0.862106	1.31159	2.07778	0.463604	1.27322	2.38309	1.02858	0.726537	0.544386	0.545884	1.86269	1.27333	2.05169	0.487185	1.66227	-0.583659	0.739843	1.38032	2.48301	2.93049	2.93073	0.560476	1.99452	0.799319	0.206273	-0.130577	0.790721	1.37213	1.50708	-0.124649	1.03176	2.04003	-0.155341	1.48268	-0.655984	0.644721	-1.19906	0.378444	-0.0764599	1.23506	-0.831608	0.807384	0.87181
0.410884	2.01377	2.76231	-0.0792198	-0.613871	0.834167	1.86398	0.837205	0.968382	-3.23564	-2.54414	-3.24994	-0.979282	1.93532	1.0371	0.186682	0.000124931	0.789214	0.104938	1.43164	0.00525951	0.871858	-0.744414	0.454504	1.14583	1.0635	-1.44205	-1.47988	-0.028182	-1.13612	1.18407	0.784831	1.02226	1.4706	1.72436	0.253537	0.835523	0.441411	1.20786	1.48905	0.764894	0.979838	1.86375	0.0761213	0.146204	1.07107	2.57237	1.86941	1.26435	0.117346
-2.98567	-3.4136	-2.87757	0.767391	-0.17149	-2.97695	-1.98246	-3.17551	-2.30166	-1.28759	-1.59969	-0.547384	-1.09709	-2.24889	-2.46511	-2.64537	-2.50566	-1.87367	-2.85938	-1.86876	-2.94956	-2.02503	-2.49459	-2.82093	-2.02628	-0.669701	-1.76931	0.0582395	-0.68416	-0.360194	-2.38223	-1.76484	-2.93329	-1.63149	-2.65025	-2.65655	-2.49048	-2.98457	-2.28886	-2.46697	-2.79272	-3.0009	-3.11404	-3.67291	-1.92919	-2.45639	-3.10103	-1.67424	-2.39747	-3.221
-3.4584	-2.1445	-2.0305	-0.914147	-0.325125	-3.0229	-2.45697	-3.35914	-3.24846	-0.6766	-1.216	-2.00257	-3.58062	-3.20761	-2.66475	-2.65211	-2.31527	-2.34679	-2.37381	-2.36166	-2.51526	-3.71419	-2.40354	-1.22643	-2.70459	-2.64064	-3.28136	-1.98653	-0.606477	-2.1346	-3.45476	-2.52879	-2.98059	-2.57422	-2.21545	-3.22555	-3.25268	-2.79344	-3.01867	-2.08153	-2.79827	-0.00628185	-2.0815	-3.07687	-2.55699	-2.65084	-2.84635	-3.3876	-2.54632	-3.24598
-1.41646	-3.27625	-1.65106	2.32838	1.9884	-0.136274	-2.21973	-1.24876	-0.231426	2.17841	2.34581	1.58157	0.505135	-0.724831	-0.265108	0.0925627	-1.35792	0.0910931	-2.47617	-0.567691	-1.2186	-0.266591	-0.437158	1.27573	-0.661135	1.17985	1.30717	1.79967	2.67138	1.42911	-1.29619	-2.02037	-1.27387	-0.225124	-0.776374	-0.197847	-1.24576	-1.661	-1.73961	-1.9633	-1.89006	1.31134	-1.33793	-1.17198	-0.163006	-1.43138	-0.0926447	-1.9175	-0.79347	-1.20744
-3.58605	-1.65911	-2.30787	-2.28175	-3.51163	-2.36683	-1.56227	-1.93639	-1.38036	-2.53744	-2.58922	-3.26746	-2.50716	-1.31174	-1.88504	-2.15863	-1.71722	-2.2478	-1.94331	-2.51145	-1.71873	-2.51392	-1.89655	-0.330389	-1.54691	-2.57023	-2.9498	-3.19629	-2.64949	-3.33833	-1.9604	-2.12136	-1.05114	-2.05771	-2.89912	-1.56261	-1.19874	-1.78231	-0.975976	-1.89908	-2.13099	-1.35364	-1.41523	-1.95688	-1.01499	-0.673545	-1.63429	-1.37711	-1.86894	-1.63354
-0.963614	-1.27106	-3.26609	2.39854	1.16245	-2.71147	-2.77028	-2.56588	1.67785	-0.519541	3.0284	3.95444	1.73813	-3.22008	-0.790955	-1.36711	1.00209	-1.43673	-1.00804	0.714196	-0.426876	1.66526	-2.02153	0.0906515	0.792078	-3.59024	3.8083	1.68062	6.38433	5.05906	-1.50578	-0.914683	-2.2957	-1.20508	-0.174617	-1.36398	-2.65183	-1.9474	-0.85666	-1.05219	0.18411	-3.11164	-3.08209	-2.96543	1.811	-2.72305	-3.48909	-3.30771	-3.42796	-2.31836
-1.09911	-0.766428	-1.74155	-3.7385	-2.95552	-2.18452	-0.492428	-0.90219	-0.636322	-1.73616	-1.81433	-2.50586	-2.17603	-0.605799	-1.35138	-1.38873	-0.853204	-1.09381	-0.97068	-1.15597	-0.674125	-1.22089	-1.63746	-2.74239	-1.0791	-1.83531	-2.72386	-3.08353	-3.46695	-1.7873	-1.16721	-1.01325	-0.852056	-0.869199	-1.32676	-0.789227	-0.574141	-0.676632	-0.88475	-1.35757	-1.00563	-2.25022	-0.432687	-1.19493	-1.02886	-0.666234	-0.528942	-0.323718	-0.770587	-0.519126
-0.632716	-1.23091	-1.61131	0.058382	-0.501652	-2.0755	-1.01758	-1.07023	-0.705606	0.0969276	-1.14988	-0.337285	0.612966	-0.911862	-1.09079	-1.14617	-1.39878	-0.659833	-1.11207	-0.763867	-1.40092	-0.73138	-1.89413	-1.06983	-1.01305	0.0723982	0.427931	0.425641	-0.197542	0.0733647	-0.96369	-1.13963	-1.34037	-0.805602	-1.03146	-0.926741	-1.34604	-1.27817	-1.02012	-0.904179	-0.895837	-1.46588	-1.15946	-1.14511	-1.30373	-1.39699	-1.16169	-0.77339	-1.24958	-1.37631
4.20784	3.21095	4.05644	3.41856	2.72849	3.07675	2.9338	3.84647	4.24982	2.3595	1.55436	1.99186	3.31661	3.4684	3.54472	3.68716	3.81229	3.57314	4.04174	3.97723	3.41397	3.87207	3.29521	3.02813	3.90111	3.07302	3.3546	2.64936	1.67321	2.32719	3.87877	3.58527	3.6717	3.57639	3.67695	3.71822	3.37553	3.65208	4.23802	3.71742	3.87061	2.96029	3.32807	2.66687	3.44982	3.39744	3.99134	3.64019	3.96729	3.9702
-1.76327	-0.282036	-0.666005	2.52654	2.16849	0.0948668	0.611478	-0.621742	-0.342898	1.98947	1.94675	1.44169	-0.948061	-1.01206	-0.743377	-0.181887	-0.985116	0.0286617	-1.31004	-0.908135	-0.712712	-0.484012	-0.918024	0.56324	-0.965249	0.844612	0.84801	1.50202	2.47826	1.1028	-1.43113	-2.24287	-1.12092	-0.313107	-0.878719	-0.75367	-1.79564	-0.965697	-1.01197	-0.563878	-0.701682	0.223104	-0.264273	0.0874777	-0.964619	-2.2612	-0.86793	-2.0738	-0.659764	-0.913043
4.778	3.93768	4.01059	4.10085	3.9004	3.97115	4.40374	4.74032	4.97137	6.00906	4.66217	5.24349	4.96257	4.70191	4.37983	4.6166	4.36535	4.99927	4.48697	4.99875	4.28922	4.94708	3.90247	4.18791	4.4746	5.78702	6.13915	4.4677	4.85676	5.06716	4.41672	4.15532	4.08261	4.37327	4.54845	4.3751	3.86148	4.35114	4.53267	4.10438	4.66096	3.83418	4.12807	4.32232	4.53681	4.19144	4.51572	4.46995	4.35202	4.55522
0.343112	-3.01164	-3.55404	0.821982	-0.97056	-3.11357	-0.264897	-1.83057	-0.270926	0.746864	1.70636	0.0602312	0.791632	-0.970088	-3.09915	-1.05475	-3.78846	0.641336	-0.630017	0.309777	-2.59473	0.369188	-3.57326	-0.388392	-0.971723	0.977759	1.55564	0.454181	0.433874	0.000387669	-2.12976	-2.42157	-3.18976	1.18242	0.0739441	0.603117	-2.24098	-1.06466	-0.916583	-3.24574	-3.55079	-3.09738	-0.303022	-1.22658	-0.372602	-2.98845	0.120757	-2.31667	0.349126	-1.47136
-1.4847	-1.66135	-1.59167	-0.878031	-2.50746	-3.06981	-2.19023	-2.3118	-1.24838	-0.73675	-0.520299	-1.61158	-0.0888376	-0.83166	-3.84134	-2.71924	-1.38893	-2.16098	-2.46485	-1.99609	-1.91554	-1.14359	-2.73783	-0.800756	-1.05042	-0.816324	-0.192081	-1.00619	-0.823223	-0.0934434	-2.54238	-2.42507	-2.37116	-1.41068	-2.19966	-1.74429	-2.83436	-1.84913	-2.18119	-2.87636	-2.24495	-2.60944	-2.59201	-2.6521	-2.02317	-2.4856	-1.07888	-1.29782	-1.70454	-2.09843
6.89406	6.46705	6.47305	5.2934	4.9804	5.7374	6.55836	6.71113	6.72988	5.61911	5.23195	5.44805	6.03539	6.19308	6.69928	6.86657	6.81879	6.60436	6.65701	6.83036	6.56059	6.51533	6.07391	6.06889	6.52965	5.84915	6.1819	5.82493	5.23369	5.62706	6.69675	6.56135	6.41201	6.44021	6.61317	6.29399	6.39306	6.31236	6.39175	6.62842	6.67258	6.14293	6.32727	6.3746	6.29684	6.66035	6.44768	6.35562	6.4975	6.62432
3.72777	1.9072	0.759559	4.31328	3.29582	0.148063	1.67135	3.75947	4.56578	-1.9818	-3.41261	-1.94715	0.0575266	2.77105	3.91217	3.47625	4.62352	4.66189	3.04462	3.91577	4.49482	4.31471	4.75903	3.07388	4.02096	1.48759	-1.59088	-1.40347	-0.523966	-1.95256	4.04111	4.48489	3.40101	3.39519	4.09768	4.76359	4.78191	4.65738	3.77612	2.76887	3.94681	1.06086	2.38954	3.51133	4.39731	5.06469	3.29555	1.97478	3.62936	4.42608
0.775137	-0.420342	-0.135511	-1.53979	-2.67299	-1.95016	-0.966052	-0.574011	0.253663	-0.537932	-2.25986	-3.26063	-0.317618	0.291561	-0.160131	0.303546	0.244578	0.102445	0.396617	0.313852	0.0671473	0.26009	-0.32367	-0.345073	0.057353	0.00419903	0.0152149	-0.453326	-0.534097	-0.737728	0.395475	0.196906	0.204165	0.116775	0.219162	0.12266	0.0913115	0.183664	0.165671	0.0580492	0.0766277	-2.49532	-0.623746	0.138829	-0.0873699	-0.0541668	0.370778	0.105873	0.194378	0.467677
-0.725318	-1.29937	-0.571447	-1.03522	-1.50639	-1.5418	-1.25969	-0.454475	-0.558818	-0.108665	-0.927387	-0.388907	0.875166	-0.349813	-0.867858	-1.1396	-0.985208	-0.81345	-0.851377	-0.908235	-0.841684	-0.718932	-1.14634	-1.44541	-1.01691	0.0973921	0.533842	0.229132	-0.915763	-0.216447	-1.04944	-1.19866	-0.709508	-0.861543	-0.949409	-0.978648	-1.04607	-1.02254	-0.829602	-0.872974	-1.08805	-1.14471	-0.690551	-1.58331	-0.94798	-1.07742	-0.53171	-0.957944	-0.629473	-1.1362
-1.27818	-1.27634	-1.27216	-2.98957	-2.76199	-3.1839	-1.00014	-1.08034	-0.950863	-1.72554	-2.54387	-3.66792	-1.04415	-0.844119	-1.24516	-1.35291	-1.41564	-1.55184	-1.08076	-1.60829	-1.01949	-1.5715	-0.737199	-0.744879	-0.755889	-1.46514	-1.60046	-2.22377	-2.00387	-1.38994	-0.576573	-0.774527	-0.576678	-1.0118	-0.983237	-1.13139	-0.934918	-1.01785	-1.58836	-0.6763	-0.88705	-0.760049	-1.08375	-1.67622	-1.11444	-0.846749	-0.832232	-0.615646	-0.893639	-0.61004
-1.32937	-2.54314	-3.4988	4.29196	3.79591	-2.40399	-1.9126	-1.9347	-0.102113	0.336994	0.650038	1.93492	0.726749	-2.25607	-1.94811	0.0397272	-0.841961	-3.31546	-0.242828	-0.530079	-2.6214	-0.752959	-0.753078	0.0490627	-0.381145	-0.183173	-0.374393	1.91266	2.02524	2.97002	-0.70071	-0.31286	-2.33412	-3.38453	-0.722905	-3.39437	-2.3767	-2.6084	-3.13942	-0.0307522	-0.465851	-2.20679	-2.05223	-2.56027	0.281269	-0.847876	-3.07123	-2.86813	-2.93234	-1.34057
2.21852	1.77627	2.09433	1.49379	0.673263	1.17715	1.22806	1.39967	1.89261	0.748486	0.371612	0.178335	0.960753	2.1145	1.69307	2.25805	2.13381	2.30891	2.37334	1.94715	1.87744	1.76139	1.6288	1.74008	1.43798	1.66512	1.25648	0.867811	0.94955	0.976464	2.01327	2.23668	1.82949	1.82082	1.74774	1.75986	1.86211	1.97475	2.19182	1.92098	1.73251	1.6369	1.38967	1.89307	1.88738	1.89413	1.577	1.70716	2.06331	2.00551
1.72688	1.78946	1.47907	1.00136	0.395288	1.12992	1.4797	1.53404	1.91362	0.0683098	0.528001	0.158019	1.07229	1.66073	1.58406	1.81435	1.51306	1.35474	1.39212	1.49178	1.4334	0.984788	0.587363	0.206394	0.839556	-0.0785532	-0.318033	-0.166042	-0.266953	0.516761	1.02435	0.76462	0.828892	0.788054	0.756973	1.44468	0.971509	1.09921	0.784429	0.614276	0.986775	0.436291	0.53978	1.12888	0.843694	1.21535	0.64674	1.08064	0.929742	1.18225
-0.0110617	-0.636494	-0.315297	-0.0659189	-1.09456	-0.357011	-0.135266	-0.338675	-0.128716	0.719024	-0.3398	0.435236	1.15694	0.201445	-0.644858	-0.987839	-0.711115	-0.197861	-0.475663	-0.253109	-0.867088	-0.155125	-0.687985	-1.17758	-0.432216	0.99006	1.80837	0.928235	0.118505	0.38191	-0.413946	-0.343161	-0.160551	0.0210257	-0.35521	-0.241385	-0.580894	-0.42773	-0.481381	-0.137975	-0.567132	-1.30792	-0.632495	-1.02706	-0.730801	-0.683897	-0.272966	-0.0505157	-0.351886	-0.37739
2.54298	0.458746	1.81725	0.865067	-0.0215731	-0.713638	-0.0343676	1.52605	2.47132	-1.22594	-3.43209	-1.74379	-0.366609	1.07857	1.75807	1.99052	2.21413	2.40455	2.31631	2.40164	1.87354	2.77906	1.62747	1.56446	2.24643	0.184985	-2.11207	-2.66807	-0.0651655	-3.08082	2.43459	2.06826	1.58882	1.74454	2.00587	2.26618	1.21094	1.62534	2.41213	2.22005	2.53967	0.941813	1.02525	0.62524	1.82359	1.49973	1.93048	0.568653	1.69022	2.21704
0.188565	-2.90137	-2.73175	4.63818	3.58971	-3.35448	2.07831	-0.747566	5.65551	0.888133	5.56658	5.32846	5.22	2.66962	-0.823347	-0.187647	0.296752	-1.36145	0.497088	0.449747	-0.684368	-0.477795	0.894855	0.572973	0.913713	3.29251	6.11047	3.31538	8.21953	7.37576	0.208798	0.069418	-0.887729	-1.18127	0.0520916	-1.26699	-2.39725	-1.88634	-0.398497	0.993279	1.53462	0.672394	-2.1055	-0.389362	5.68109	0.140494	-0.579644	-2.6824	-3.0076	-1.05993
3.78357	2.77353	2.90905	1.32825	0.957664	2.59194	3.02162	3.55554	3.6249	3.42414	2.01253	2.26343	2.5744	2.97445	3.14125	3.17282	3.29078	3.41331	3.62311	3.57173	3.18939	3.39741	2.57612	2.89724	3.17187	3.10297	3.78661	2.26903	1.96847	2.35723	3.21688	3.17755	3.0783	3.12748	3.11601	3.18911	3.05752	3.32352	3.36073	2.93307	3.30525	2.61515	2.91703	2.8083	2.86839	3.20513	3.34925	3.0628	3.15651	3.33765
2.24556	-3.02618	-2.8516	5.12285	-2.56032	2.97553	-3.06342	-2.47478	2.17366	6.34026	6.36329	5.17119	5.38845	-0.196238	-0.720392	2.06907	-2.09768	3.63118	-0.043191	2.45336	1.25819	2.72249	-2.24751	1.79544	-0.9525	5.30781	4.79429	5.49795	4.0492	4.62808	-2.07561	-3.18634	-2.3175	2.51431	2.22168	3.17702	-2.89368	-0.356934	-1.71167	-3.53246	-0.369555	-3.19041	1.1642	-2.30769	2.84351	-2.11133	0.916288	-2.6972	1.82178	-2.96485
1.68599	-2.80298	-2.84606	4.86138	-2.66482	2.2652	-2.79543	-3.09749	1.80256	5.88083	5.95891	5.27486	4.9506	0.149886	-0.76552	1.49524	-2.83956	3.24268	0.441306	2.02897	-2.91309	2.27515	-2.17141	0.862862	-1.04396	4.88335	4.12088	4.92355	3.39351	4.28157	-2.83555	-3.1857	-2.83283	2.30289	2.06314	2.74592	-3.25386	-0.301426	-2.3435	-1.84662	-0.351053	-2.63265	0.945622	-3.09831	2.39399	-3.63429	0.620639	-2.76895	1.57075	-3.98193
2.77597	0.900281	-0.586651	5.51312	-2.24418	0.480963	-2.79384	-1.20462	2.78441	6.81063	6.95676	6.43719	6.09682	0.0930653	0.0140071	2.45673	-2.7623	4.14863	-0.698524	2.97697	0.966031	3.20947	-2.76518	2.1826	0.149837	5.6935	5.05922	5.91415	4.38516	5.02642	-0.603402	-1.87342	-3.80714	3.12481	2.87195	3.72106	-3.03895	0.509404	-0.820705	-2.03167	0.204702	1.06837	1.74905	-0.129878	3.0946	-0.347233	1.36341	-1.51588	2.28429	-2.1391
2.40951	0.516322	2.02805	6.22092	5.51319	0.765437	0.621549	1.07839	2.18338	1.09269	-0.0254984	0.00101662	0.343381	0.650387	1.12728	2.69855	2.37693	2.63252	2.55416	1.99672	1.84865	2.89883	1.46538	2.31821	2.44867	1.25684	-0.625368	2.46817	0.659095	3.73371	1.82717	2.46023	1.38243	1.54934	2.23323	1.32374	1.06928	1.99283	0.853261	2.93255	2.8371	1.32777	0.773969	2.07636	3.23274	1.67538	0.311264	-0.117451	1.15217	1.90812
3.19188	2.54543	3.06659	1.2469	1.31089	2.47483	2.49868	2.99964	3.04272	-3.58311	2.13098	-2.22927	-3.34651	3.07959	2.83552	2.74919	3.15648	2.72506	3.2224	2.71601	2.88648	2.89044	2.93035	2.75864	3.08293	1.2936	0.322165	-3.35806	-2.97922	-0.00799227	3.24392	2.96371	3.06684	3.06366	2.86212	2.79371	3.0577	2.68962	3.32473	3.29095	2.99784	2.80253	2.97676	2.34995	3.0358	2.97085	3.48179	3.31542	3.2434	3.15335
-0.283179	-3.52277	-3.12592	5.26542	4.25971	-3.11847	-2.16318	-1.34183	4.8681	0.630544	5.37034	5.56776	4.48659	-2.49373	-0.707196	-0.396891	1.26261	-1.66315	0.101679	0.0946345	-2.47676	0.805964	-0.322067	0.0599098	0.728487	-1.4839	5.83105	3.62549	7.95687	7.05174	-0.398187	-0.342836	-2.56956	-1.20958	0.604688	-2.76628	-1.29296	-1.78406	-1.16529	0.286877	0.584372	-0.739745	-3.34851	-2.46942	5.33476	-0.768654	-2.33846	-3.09462	-2.19142	-1.22966
0.0887451	1.07754	0.736906	0.651464	0.296819	1.74163	1.45365	1.6796	1.40673	1.07113	-0.422728	-0.713023	-0.754968	1.86333	1.52274	1.62461	1.60846	1.27217	1.23824	0.305588	1.05797	0.497418	0.514059	0.108917	0.200245	0.0059042	-0.843625	-0.479563	0.469151	-0.0664296	0.803711	1.24961	1.3516	1.40023	0.828919	1.23222	1.65339	2.2215	0.505694	0.597238	0.543685	0.607409	0.646947	1.97758	0.7784	1.71672	1.01988	1.79852	1.68918	1.90108
-1.65306	-3.24894	-2.26113	-3.26767	-3.08412	-2.69376	-2.97736	-2.58482	-2.62087	-2.53455	-3.2809	-3.75181	-4.06861	-2.87109	-2.26356	-2.47631	-1.83559	-2.13843	-1.82897	-2.23763	-2.90254	-2.6032	-2.88957	-2.86212	-2.96504	-2.63542	-4.14676	-3.74943	-3.2019	-3.69626	-2.34144	-1.80331	-2.74198	-2.30174	-2.57473	-3.03759	-2.56002	-3.38739	-2.53542	-2.90213	-2.77096	-3.50545	-3.97906	-2.95427	-2.79644	-2.56131	-2.48128	-3.17325	-1.73195	-2.42367
-2.36792	-0.491853	-0.728323	-3.96456	-2.80506	-3.09851	-1.47634	-3.13545	-2.84493	-1.14849	1.0146	-1.47839	-0.115387	-0.496505	-2.84172	-3.34925	-2.93256	-2.70782	-1.7156	-1.72918	-2.04288	-0.109431	-2.42821	1.24365	-0.511464	1.41187	0.178883	0.485083	0.846467	1.04443	-1.74371	-2.8261	-1.82291	-0.910675	-0.93343	-0.921525	-0.934496	-3.30447	-1.1243	-1.53937	-1.18806	0.30338	-1.31524	-1.24901	-1.58739	-2.84198	-0.776805	-0.98231	-2.04996	-2.29859
3.25089	3.78502	3.80429	2.96457	2.61211	3.12505	3.85787	3.32108	3.61855	2.89344	2.6996	2.77367	3.38388	3.42798	3.78161	3.70913	3.98374	3.41256	3.58094	3.42341	4.02712	3.66781	3.96922	3.04952	3.46871	2.94859	2.79738	3.19717	2.36077	3.12506	3.88998	4.33313	4.10351	3.84234	3.61714	3.41683	4.00749	3.72227	3.52614	3.8572	3.69263	3.68325	3.58019	4.18481	3.81044	4.08634	3.61584	4.06143	3.59514	3.88728
-2.61003	-3.18067	-1.91063	2.06742	1.68447	-3.09785	-2.93968	-3.60987	-2.718	-1.63871	-3.31147	0.25082	-0.519385	-2.80737	-3.07927	-2.73075	-2.88709	-3.06556	-1.36927	-2.99185	-2.57098	-0.97493	-4.10277	-2.62439	-2.42998	-2.10965	-0.559827	0.184272	-0.24437	-0.000387669	-2.57927	-2.7179	-2.21668	-2.49451	-1.6563	-2.06476	-3.01283	-2.63906	-2.37715	-2.55931	-2.71695	-2.49554	-2.67961	-3.13493	-1.60818	-2.49514	-1.50366	-3.50571	-2.78909	-3.1398
-0.988938	-3.33451	-2.42745	-1.07593	-3.24819	-2.91317	-3.30262	-2.26039	-4.57325	2.84758	3.76602	2.43907	0.495024	-3.08122	-2.18101	-0.980509	-2.24379	-0.696337	-2.65491	-0.555814	-3.71603	-0.40683	-3.23606	-2.47007	-2.20187	1.23345	0.950305	1.56975	2.17984	1.59463	-0.261663	-2.03445	-3.00868	-3.22869	-0.799761	-0.245163	-2.4854	-2.35496	0.194988	-2.36659	-1.37158	-2.61386	-2.32989	-3.05745	-2.44429	-3.33116	-1.96062	-2.88668	-2.66791	-3.10174
1.26078	0.413743	0.19346	0.731998	0.400988	0.288087	0.701196	0.768859	1.54641	2.90909	1.937	2.32189	1.76437	1.16331	0.743687	0.821612	0.864494	2.04464	0.940487	1.49113	0.560831	1.58213	0.121799	0.145366	0.743676	2.89499	3.6754	1.60981	2.08271	2.31376	0.877179	0.544492	0.721598	0.991062	1.24049	0.95927	0.401318	1.09978	1.02422	0.328478	1.09513	0.205256	0.431517	0.846348	0.873509	0.76058	1.26162	1.07366	0.914309	0.899452
-1.93805	-2.02476	-3.13646	-0.548086	-1.27046	-0.944268	-1.50472	-2.77208	-2.6441	-0.75241	-0.448597	-0.683458	-2.06806	-2.36064	-2.90372	-1.79643	-2.04976	-2.8597	-2.25665	-2.00397	-2.93897	-3.06983	-2.30605	-3.14976	-2.54881	-0.886114	-0.993028	-1.23719	-0.531731	-1.39823	-2.52663	-3.4693	-3.79711	-2.44875	-2.46538	-2.70805	-2.55166	-3.22994	-3.05193	-3.26947	-3.12131	-2.5273	-2.15796	-2.44681	-3.15391	-3.24822	-1.93107	-4.38306	-2.28292	-2.21584
1.69096	0.599855	0.700999	-0.949301	-1.80435	0.643109	0.641932	1.00345	1.11177	0.754734	-0.37016	-0.577712	0.298795	0.519305	1.10173	1.78306	1.43698	1.23682	1.45316	1.59438	1.28235	1.3657	0.662114	1.30893	1.22499	0.813047	1.69671	-0.256169	-0.0686169	0.116685	1.53176	1.37363	1.07329	1.01802	1.24456	1.39514	1.222	1.15071	1.13302	1.32789	1.55705	0.61633	0.666098	1.27813	1.18506	1.3385	1.04623	1.14828	1.32935	1.73083
-2.06853	-2.98251	-3.08192	0.822557	-2.94694	-2.31188	-2.9364	-3.04582	2.41236	-3.37073	2.61597	2.68892	1.9764	-2.71421	-3.38978	-2.47133	-3.38355	-2.37717	-2.0068	-2.68637	-3.59291	-2.93166	-2.45454	-3.22333	-2.6331	-3.30864	2.88982	0.223448	5.37104	4.38424	-1.73321	-1.93872	-3.2262	-1.82116	-3.31202	-2.86566	-2.76818	-2.06995	-3.21057	-3.29516	-2.88761	-2.95759	-2.17677	-2.88487	2.89168	-2.29943	-3.60756	-2.07956	-2.84071	-3.05365
1.05666	1.85938	1.3689	4.30888	3.2677	1.89266	2.1089	0.202089	1.69845	3.02728	2.78663	3.58568	3.97214	2.17468	0.660815	0.932658	0.796814	1.51571	0.863059	1.36981	0.207352	1.70252	0.593304	1.24688	1.29043	3.18474	4.19917	4.68036	3.96704	4.63829	0.646802	0.46066	0.320615	1.57162	1.61406	0.123422	-0.132882	-0.112202	0.801835	1.4583	1.58081	1.25127	1.17511	1.42299	1.40196	0.224567	0.842581	2.38048	-0.170373	0.0727
3.56673	3.2626	3.14837	2.05426	1.62154	3.07606	3.31314	3.47879	3.89988	1.78767	1.76605	1.78133	2.26034	3.16293	3.64712	3.87651	4.03028	3.80231	3.44802	3.67367	3.89277	3.7464	3.30476	3.09769	3.2482	2.20637	2.10426	2.67554	2.53589	2.68513	3.80622	3.9648	3.83469	3.76438	3.85861	3.56129	3.92433	3.67528	2.83555	3.55232	3.65653	3.24965	3.27782	4.09346	3.42597	3.87201	3.63206	3.81255	3.84008	3.85076
0.400336	-0.208353	-0.0567083	1.70845	1.15207	-3.78693	-0.254519	0.35616	0.330471	-0.438775	-0.623113	-1.30159	0.27916	-0.0501547	0.370445	0.331716	0.612822	0.422856	0.329324	0.276046	0.815927	0.435729	0.58627	-0.174864	-0.153229	-0.0287104	0.350779	-0.414416	-0.818761	0.164793	0.237742	0.808337	0.4252	0.260816	0.597597	0.426352	0.643788	0.188291	0.185662	0.518236	0.249787	-0.0349569	-0.21342	1.26119	0.984587	1.00288	0.0527897	0.443345	0.439975	0.526026
2.92081	3.59626	3.58398	2.28789	2.58559	3.94406	3.36726	3.07036	3.63576	-1.90273	0.70686	-2.41663	-0.428356	3.47017	3.91956	3.70675	3.57169	3.32484	3.25085	3.54281	3.90223	3.66464	3.44112	3.60577	3.5666	0.912848	-0.899245	-2.58119	-0.994495	-1.63355	3.84026	3.91718	3.78069	3.48325	3.79516	3.13887	3.84822	3.45136	3.25164	3.55994	3.76834	3.40354	3.7162	4.22379	3.60272	3.96213	3.67527	4.46337	3.84927	3.76328
3.06912	3.29497	3.29942	3.5703	2.97846	3.78173	4.00433	3.96281	4.21304	2.87268	2.55395	1.65778	3.4453	3.90937	4.07829	3.12698	3.80886	3.94608	3.82089	3.39948	4.04599	3.73621	3.85608	3.58236	3.86151	3.61468	3.83092	3.20665	3.38701	3.37476	4.2357	4.66873	4.68566	4.42951	4.43126	3.679	5.05129	4.84017	3.1958	3.43734	3.96178	3.39999	4.2462	4.77254	4.21092	4.72614	4.30821	3.74398	3.84236	4.22908
-1.20582	-0.746786	0.193624	2.36332	1.66068	-0.662191	0.622043	-1.81594	-0.521945	1.49802	1.50774	1.68763	2.26662	0.799474	-1.43936	-1.51237	-1.4785	-0.338254	-1.09647	-1.41783	-2.26904	-0.263391	-2.71322	-2.23732	-1.51812	1.58862	2.54277	3.01684	1.92034	2.77198	-1.80153	-3.08563	-3.23247	-0.847816	-0.896454	-2.38969	-2.46092	-3.14508	-1.2746	-1.84418	-0.911547	-1.89616	-0.827474	-3.62874	-1.72278	-2.93829	-1.03844	0.517087	-2.23024	-2.42248
0.458261	-0.439849	-0.757128	-0.966463	-1.64861	-0.600556	-0.196999	0.598932	0.509003	-0.0208349	-1.03076	-1.42147	-1.27988	0.0140409	0.259067	0.867339	1.08339	0.615246	0.519337	0.975616	0.688535	0.724192	-0.114362	0.456312	0.280153	-0.29724	0.259706	-0.863452	-0.446211	-0.513462	0.681365	0.774407	0.36792	0.151569	0.282352	0.488229	0.261608	0.376285	0.4062	0.815814	0.989161	-0.510984	-0.326123	0.301284	0.609604	0.778743	0.192829	0.610775	0.972056	0.785936
-0.239357	-3.0251	-3.10893	0.437315	-2.63885	-2.49597	-2.67594	-2.67278	-0.664234	0.406734	1.33679	0.00939369	0.885579	-3.42252	-2.25455	-2.74794	-2.65683	0.0303402	-3.37458	-0.562719	-2.2621	-0.26815	-3.1052	-0.374061	-3.16107	0.983915	1.53971	0.211162	0.242153	-0.166517	-2.19591	-2.08726	-2.28246	0.93669	-0.107748	0.198512	-2.94992	-2.40932	-2.75302	-3.44321	-3.17804	-3.46461	-0.772007	-3.26164	-1.99451	-2.90179	-0.582994	-3.39382	0.0898695	-2.89654
0.644665	1.31606	0.832859	0.0151739	-0.940243	1.29193	1.19567	0.435093	1.07776	1.53563	0.874061	0.849628	1.64388	1.85182	0.862459	0.634287	1.06044	1.10794	0.563618	0.813575	0.740412	0.862106	0.661948	0.598982	0.364706	2.40468	2.29381	1.61513	1.46219	1.54741	0.462029	1.03652	0.920051	0.907078	0.924964	0.798237	0.954578	0.476411	0.530983	0.642351	0.765328	0.659536	1.24225	0.72805	0.325041	0.74813	1.21536	1.69294	1.08222	0.507832
-3.81654	-2.77388	-3.91678	1.99985	1.36734	-3.17651	-2.95017	-3.03203	-1.11535	-1.22815	-0.743092	0.493246	-0.496925	-1.33844	-2.52961	-2.44723	-1.77486	-2.79035	-1.78323	-1.90734	-2.95663	-2.29637	-3.02885	-2.81739	-2.16395	-1.1975	-0.463678	0.0882859	0.815784	1.10131	-1.67769	-2.65127	-2.4061	-2.22458	-3.21583	-2.06126	-2.5913	-3.04187	-2.63429	-2.49774	-2.32127	-3.25089	-0.698838	-2.38609	-2.48328	-2.20058	-2.53411	-3.78793	-2.94543	-3.22484
6.30895	5.86295	5.5943	6.1679	5.63265	4.74362	5.67442	5.98728	6.32675	4.84838	4.85178	4.59161	6.04105	5.8793	6.08473	5.9121	6.2669	6.42912	5.94296	6.29937	6.38635	6.51794	5.74873	5.53958	6.31425	5.44933	5.13684	5.36498	4.93869	5.28857	6.40521	6.39873	6.23123	6.3226	6.42679	6.25767	6.37738	6.24636	6.23148	6.15336	6.3727	5.5799	5.87687	6.32747	6.1805	6.32193	6.26267	5.55831	5.93354	6.31725
3.44216	2.51128	2.71652	3.16076	2.60343	1.97845	2.78145	2.95424	3.70502	5.94306	4.4919	4.53468	4.07064	3.34707	2.82021	3.08007	3.22616	3.82084	3.14334	3.77266	2.90296	3.7755	2.32403	2.23871	3.10919	5.64916	6.30467	3.91845	4.70145	5.09474	3.12889	2.87158	2.83746	3.13062	3.36928	3.18263	2.631	3.17788	3.33963	2.58835	3.38355	2.36817	2.66297	2.93254	3.09772	2.81264	3.40989	2.88448	3.01382	3.28953
-0.380738	-2.72883	-3.5888	4.38309	3.77794	-2.89692	-3.30183	-2.48023	-0.343457	1.06391	-0.635965	-1.10405	3.55098	-2.25179	-3.45583	-0.871335	-0.602328	-4.04228	0.53331	0.504824	-2.48159	-1.42801	-2.25617	-0.563151	-0.202063	-3.33864	-1.28606	2.55621	0.934094	3.65825	-1.69006	-0.360261	-2.99237	-1.74928	0.109742	-2.68023	-2.36405	-2.70772	-1.8997	0.838315	-0.344879	-2.6394	-2.84467	-3.68652	0.425757	-2.94959	-4.24379	-3.10666	-3.43615	-1.92288
1.63828	1.12221	1.12597	0.536795	-0.272198	0.0309591	0.792123	0.979249	1.4934	0.623549	-0.0248137	-0.402801	0.768617	1.16699	1.20461	1.41713	1.69479	1.66362	1.53669	1.75707	1.51949	1.70765	1.06034	1.33441	1.19022	1.14054	1.24914	0.503102	-0.0570593	0.538599	1.71752	1.81031	1.41892	1.4982	1.61543	1.77282	1.62953	1.41239	1.41343	1.39368	1.42264	0.896953	1.14219	1.53594	1.40227	1.65867	1.66873	1.29176	1.51208	1.53421
4.63984	6.01955	5.77789	3.57792	4.3354	4.59199	5.54621	5.31797	4.99863	3.80273	4.26142	3.93062	1.07703	5.33029	5.22852	5.2131	5.39324	4.41734	4.86303	4.80212	5.81546	5.08017	5.26882	5.60616	5.3338	4.10488	3.01248	3.1676	3.45531	3.72944	5.40386	5.52201	5.90401	5.51267	5.25296	4.83324	5.8327	5.11269	5.60196	5.17699	5.08979	5.68735	5.67329	5.8774	5.62541	5.7183	5.41637	6.07003	5.65171	5.56955
-3.42726	-2.37807	-2.6415	-2.38388	-2.1821	-3.18813	-3.12635	-2.8154	-2.61394	4.3286	4.69262	4.76063	-1.60429	-2.88766	-2.60034	-2.21278	-2.74287	5.91594	-2.60113	-2.43247	-2.1915	-2.91096	-3.28038	-2.48606	-3.44462	0.846544	-1.41287	-0.418736	-0.611081	-0.829007	-3.03156	-3.68761	-2.61225	-2.7604	-3.32305	-2.24061	-2.62913	-4.05222	-3.43949	-2.91355	-2.41075	-2.98602	0.391692	-3.03935	-2.54074	-1.72542	-3.06933	-3.05192	-2.38245	-3.76164
-2.90317	-2.75025	-2.92765	-0.21377	-3.42407	-2.88796	-2.77525	-3.51771	-3.16002	1.05622	0.183916	-0.37819	1.4706	-2.55587	-2.21549	-2.17028	-3.93423	-1.4664	-3.25614	-1.67248	-2.39482	-2.49662	-3.13039	-2.93912	-2.76489	0.614508	-0.234282	0.309292	0.141726	-0.440092	-2.48979	-1.79646	-1.83152	-3.58016	-1.23691	-1.02246	-2.79869	-2.76906	-3.04469	-2.2	-3.23767	-1.71432	-2.6262	-3.51496	-2.43721	-2.93558	-3.04123	-2.21311	-1.85656	-1.62148
3.30043	3.3114	2.93367	5.48268	4.50895	1.98987	2.55998	2.24334	3.44467	3.69823	3.23973	3.99967	4.30941	2.97133	2.67839	3.06352	3.4858	3.49518	3.31236	3.35974	3.24827	3.43761	2.2381	2.42746	2.26243	3.92125	4.73371	4.99171	4.40291	4.87894	3.17106	3.65238	3.18411	3.15351	3.30127	2.50192	3.20323	2.84083	2.91752	3.20875	3.05226	1.97929	2.23887	3.31021	2.23066	2.53028	3.10539	3.43421	3.11525	2.93306
-2.9332	-2.47883	-0.863148	-0.0772552	-2.77568	-0.588826	-1.24718	-2.8594	-0.873642	0.143144	-0.359035	-1.3104	-0.747526	-0.710491	-0.972356	-2.8849	-3.48074	-3.28117	-1.55071	-1.51241	-0.0879402	-1.70409	-0.570661	-2.50045	-0.687911	-0.550457	-0.680005	-0.131698	0.447083	-0.151763	-2.98929	-2.75534	-1.01409	-0.80464	-0.993288	-0.976844	-1.17202	-1.60485	-1.14719	-2.41608	-2.24651	1.61358	-3.11118	-0.0335722	-0.337	-0.901391	-1.27925	-1.14351	-3.35976	-1.09574
2.95287	3.22873	3.47159	1.81451	1.40838	3.50212	3.33495	3.24712	3.06599	1.7504	2.04428	1.50986	2.11194	2.72851	3.15648	3.22948	3.28962	2.92734	2.94697	3.10535	3.36406	3.14474	2.74794	2.40668	2.67483	2.16724	2.52771	2.56712	1.13473	2.03111	3.15636	3.29338	3.35827	3.28876	2.95083	2.91697	3.35423	3.00082	2.703	3.30435	3.11779	2.90327	2.77175	3.60784	2.84413	3.38796	3.0616	3.70722	3.15433	3.04853
0.82241	0.591578	0.88789	-0.236822	-0.292333	0.798247	0.768297	0.880389	0.323281	-0.764506	-0.838831	-0.405284	-0.0827284	0.0774279	0.428431	0.241417	0.0750904	0.291501	0.74228	0.445222	0.360292	0.0612779	-0.154122	-0.421798	0.222421	-0.528007	-0.231286	-0.585988	-3.01561	-0.864053	0.969886	0.945474	0.821274	0.753179	0.497875	0.467381	0.886479	0.530577	0.586033	0.0807877	0.752434	0.0243387	0.158387	0.576612	0.203307	0.822931	0.476479	1.16739	0.967613	1.04216
-3.02687	-2.74683	-2.66361	1.81256	1.41476	-2.96145	-3.12624	-2.39099	-2.73866	0.755385	0.061636	-2.05394	0.762894	-3.327	-2.60681	-2.34354	-3.49618	-3.65806	-2.2569	-2.45127	-2.23696	-2.69383	-3.44558	-3.79787	-2.60345	0.887047	1.02941	1.32677	0.508748	1.63376	-2.27034	-2.52501	-2.38287	-2.99397	-2.67906	-2.19767	-2.8768	-2.9042	-3.34314	-3.1183	-3.08458	-2.12032	-3.47719	-2.85259	-3.37633	-2.86473	-1.71025	-2.50643	-2.25778	-3.12238
-2.76241	-2.36553	-2.78779	-2.06626	-3.05757	-3.35103	-2.57497	-3.40229	-3.01576	3.07174	1.29935	1.10641	-2.80513	-2.17936	-2.34571	-2.5741	-3.37345	-3.35285	-3.33011	-2.51458	-3.02276	-2.32246	-1.57113	-3.01547	-2.03771	-2.20438	-2.63303	0.880387	3.47183	1.06012	-2.24494	-1.9461	-3.48036	-2.77007	-3.37981	-2.27182	-2.59373	-2.54027	-3.53734	-2.67963	-3.43607	-2.46733	-2.26828	-3.64834	-2.40399	-2.15382	-3.03966	-2.83276	-2.63394	-2.8529
-0.577056	-1.31154	-0.974514	-1.89681	-3.25105	-1.07278	-0.867517	-0.55973	-0.37557	-3.15221	-2.29213	-2.87648	-2.77844	-0.795467	-0.486462	-0.059926	-0.3325	-0.0444269	0.0286169	-0.406855	-0.251511	-0.0949855	-0.438922	-0.00826073	-0.493892	-1.8912	-3.39209	-3.25009	-2.09912	-2.98649	-0.188397	-0.258457	-0.717986	-0.435234	-0.813323	0.125777	-0.665594	0.170456	-0.0744491	-0.433102	-0.278444	-0.611385	-0.477149	-1.14298	0.0643225	-0.112128	-0.425831	-0.824085	0.465884	0.18618
-1.43462	-1.08201	-2.23587	0.028511	-0.209916	-0.479517	-3.3711	-2.86359	-1.25897	-0.479283	-0.444909	-0.488952	-0.133883	-0.935583	-1.50817	-1.08141	-1.11249	-1.40643	-0.932203	-1.40035	-0.662333	-1.02044	-0.879436	-2.89828	-0.721158	-0.846203	-1.11446	-0.0683866	0.212253	0.266125	-1.38116	-1.51071	-1.18022	-1.03991	-1.30227	-0.839645	-0.867737	-0.703378	-1.50684	-2.67125	-0.954987	-0.712844	-0.707794	-0.342109	-0.584788	-1.23413	-1.12711	-0.815479	-1.01174	-0.919011
-3.48407	-2.82441	-2.82167	-2.20273	-2.73192	-3.54689	-2.6356	-2.97278	-2.47687	-1.71496	-1.19273	-0.613386	-0.192501	-1.91284	-3.0132	-2.73798	-2.70908	-2.77383	-2.28167	-2.67902	-2.74587	-3.44656	-3.71923	-3.30719	-2.69581	-2.36348	-1.02419	-1.6796	0.681228	0.23648	-2.66353	-3.40363	-2.58095	-2.18545	-2.69357	-3.11106	-2.42199	-3.62171	-2.44823	-2.84784	-2.61781	-2.66573	-3.27688	-1.96551	-1.85552	-3.1828	-3.13168	-2.76079	-3.22259	-2.94818
4.87479	6.38219	5.98493	3.93488	4.8241	5.62185	6.10757	5.89946	5.37994	4.0067	4.15887	4.06229	1.52082	5.71958	5.60483	5.43257	5.64858	4.82247	5.18249	5.13832	6.1144	5.2518	5.59823	5.39519	5.50369	4.37387	2.94868	2.74298	3.43738	4.15721	5.50343	5.6679	6.14549	5.85186	5.47986	5.15187	6.2705	5.63464	5.64221	5.50941	5.32846	5.73206	5.9318	6.21699	5.71569	6.14871	5.82022	6.35651	5.90577	5.6824
2.96308	1.81339	0.735733	2.04036	0.689982	-2.37056	-0.195764	1.07567	2.69194	-2.75763	-2.58479	-2.8284	-1.76447	1.55066	1.76696	2.37951	2.06474	3.29445	1.71278	2.94294	0.871075	2.70598	0.754766	2.26624	2.11329	2.82198	-0.622724	-3.4713	-2.71387	-2.80025	1.528	1.26741	1.26046	2.61061	2.12848	3.19202	0.530355	2.34529	1.8285	1.62897	2.30589	0.00371456	1.76	0.275274	1.27789	1.04776	2.51217	-2.35836	1.54043	1.25109
-2.64134	-1.78506	-2.53119	-2.7923	-3.00507	-2.45951	-1.74613	-2.54521	-1.08066	-0.553966	0.93266	-0.35215	-0.748335	-1.06537	-3.19905	-2.85521	-2.52618	-2.52746	-3.36722	-3.27015	-2.65771	-0.915047	-1.10871	-0.476685	-0.308295	-0.503215	-1.28115	-0.259431	-0.157794	-0.520977	-2.08948	-3.05921	-2.26061	-2.52451	-3.01252	-0.871244	-3.24187	-2.56033	-3.44002	-2.46822	-3.44522	-0.118824	-1.58223	-2.6798	-1.34744	-1.94492	-2.98649	-3.97864	-2.24354	-3.31447
-2.63389	-2.42196	-3.07996	-0.810439	-3.08741	-3.08824	-2.79183	-2.709	-3.0864	0.74132	-0.404083	-2.53224	-1.34829	-2.38444	-3.06254	-3.74581	-2.76981	-2.75006	-2.79162	-2.46815	-2.98913	-3.1906	-3.45727	-3.3712	-2.29817	0.330426	1.36256	-0.896761	-1.11772	-0.146689	-2.04383	-3.02003	-2.97252	-3.26354	-2.73965	-2.48994	-2.59262	-2.98287	-2.07071	-2.04747	-3.90526	-3.21186	-2.53805	-3.15445	-3.05045	-2.51375	-2.37807	-3.46306	-2.65042	-2.73157
0.19324	-0.00297117	0.373333	-3.49095	-3.39147	0.176098	-0.0423346	-0.075036	-0.24626	-1.07712	-2.7089	-0.971354	-0.465605	0.737708	-0.224741	-0.311201	0.0260525	-0.608054	-0.760237	-0.315516	0.0741138	-0.170917	-2.58005	-1.49473	-0.325807	-0.0875912	-0.625378	-0.55871	-2.39422	-0.761585	-0.210948	0.0300798	0.182329	0.226736	0.118883	0.229512	0.0699062	0.293779	-0.421731	0.438908	0.148987	-0.168563	0.194191	-0.457701	-0.0384054	-0.17141	-0.100998	0.189064	-0.290421	-0.290374
3.63183	2.09781	2.10312	6.10001	5.59882	2.56203	2.97092	3.38467	4.35971	4.00198	3.62939	4.77039	5.26356	3.44319	3.52806	3.3248	2.99729	4.6582	3.74878	3.67769	2.98215	3.7637	2.08586	1.79438	3.55156	4.13623	5.756	5.11795	4.45828	5.63724	3.27649	3.13364	3.13728	3.69012	4.11464	3.55026	3.36589	4.0425	4.28931	2.22453	3.7039	0.904314	3.1428	1.9216	3.40346	2.87776	3.7234	1.99817	3.89478	3.5375
2.51636	1.10343	0.811693	3.64261	3.04644	-0.500235	1.27951	2.15337	2.44108	3.21079	1.93513	3.84825	4.08469	1.8912	2.29349	2.01848	1.57513	2.98246	2.36288	3.41205	1.83853	2.65283	1.16152	1.26945	2.93264	4.05736	4.97781	5.04397	3.33867	4.63785	2.04285	1.56311	1.93829	2.30006	2.73811	2.1218	1.69262	2.90731	3.13368	1.34883	2.69575	0.512262	1.78669	-0.325937	2.15311	1.28665	2.41086	0.762711	2.32697	2.16136
5.41958	3.85742	3.89829	6.92455	6.31292	3.41294	4.35034	5.01212	5.50458	6.31885	5.03235	6.2183	6.63385	4.85866	4.62796	4.25077	4.20714	5.82355	4.81087	5.52861	4.42256	5.25223	4.11572	4.24963	5.0709	6.35579	7.07005	7.15471	6.05586	6.49262	4.6221	4.40689	4.26704	4.78438	5.34589	5.02179	4.44906	4.76524	5.74182	3.71368	5.155	3.4387	4.57589	3.47558	4.72257	4.07686	5.38357	3.84419	4.90074	4.59428
1.76362	1.58472	1.31769	0.827785	0.500196	0.848309	1.31127	1.29816	1.77884	0.900759	0.486679	0.488251	0.80634	1.67049	1.49101	1.67035	1.72339	1.64987	1.58781	1.67739	1.66717	2.0251	1.23014	1.07834	1.31812	1.38431	1.74996	0.413363	0.408487	0.674028	1.55015	1.58577	1.74637	1.42574	1.6528	1.35369	1.524	1.51045	1.63073	1.43994	1.75745	1.06739	1.1466	1.87175	1.4943	1.78928	1.59714	1.76341	1.4423	1.62794
-1.83956	-2.34659	-1.46232	0.175743	-0.202396	-2.85875	-2.5792	-1.64175	-1.65343	0.487345	-1.07358	-0.663687	-0.246073	-1.60248	-2.82776	-2.59125	-1.76467	-1.49168	-2.08586	-2.21034	-1.95946	-2.4869	-2.87521	-2.74411	-2.55646	0.794289	1.34969	0.589261	-0.15212	0.518702	-2.1797	-1.71742	-2.19607	-1.76854	-2.05889	-1.99284	-2.56414	-3.38101	-1.61813	-1.60891	-2.72029	-3.54755	-3.58671	-1.47863	-1.95538	-1.59508	-1.13336	-1.3363	-2.20922	-2.25674
-0.668123	-0.285651	-0.776129	-0.646461	-0.807318	-0.853129	-0.226074	-0.120625	0.100155	-0.650184	-0.851912	-1.73107	-1.52447	-0.140267	-0.200145	-0.301485	-0.109371	-0.290594	-0.202018	-0.321691	-0.372855	-0.250617	0.0887661	0.55526	-0.315456	-0.512519	-1.20165	-1.38246	-0.772177	-0.595257	-0.328185	-0.128935	-0.119064	-0.346391	-0.409541	-0.432631	-0.233829	-0.488625	-0.663338	-0.313208	-0.352488	0.0206223	-0.467118	-0.0676365	-0.157288	-0.129588	-0.510023	-0.33129	-0.276608	-0.446647
1.82453	0.918228	1.03917	-0.532167	-2.26093	0.908078	0.93833	1.82852	2.12383	0.695907	0.643637	0.563539	1.10213	1.21647	1.45647	1.53428	1.36897	1.87783	1.83082	1.34902	1.08722	1.41665	1.1159	1.27647	1.382	0.594947	0.773527	0.479679	0.324938	0.289681	1.64435	1.43118	1.34048	1.45775	1.51274	1.24241	1.16239	1.71697	1.68291	0.98221	1.56307	0.952697	1.28087	1.11625	1.18819	1.26927	1.41182	0.827439	1.47401	1.74159
4.44087	5.2843	5.10384	4.63141	4.27765	5.04339	5.66571	5.59082	5.24742	3.31704	2.91549	2.97771	3.37436	5.28349	5.36864	5.12253	5.0554	4.95788	4.69975	5.44561	5.19619	5.18509	4.66823	4.27324	4.97032	5.17935	4.27434	3.71087	3.64002	3.27299	4.9667	5.27378	5.0244	5.39303	5.35423	4.75024	5.23259	5.46134	4.60105	4.77682	5.10353	5.0107	5.419	5.73863	4.72011	5.3539	5.45303	5.73566	5.46179	5.15879
-0.304273	-1.05168	-0.509933	-0.594422	-2.43391	-2.32959	-2.2085	-1.55696	-0.939788	-1.75484	-2.21402	-2.89491	-1.25349	-0.751102	-1.0528	-1.11398	-0.58785	-0.752818	-0.413829	-0.728677	-0.815222	-0.576941	-1.66575	-2.91195	-1.36236	-2.66181	-1.37969	-0.781352	-2.24977	-0.96182	-0.736955	-0.887733	-0.901465	-0.425112	-0.751409	-0.780453	-1.18866	-1.51209	-0.694414	-0.457707	-0.832089	-2.16653	-1.38428	-2.90709	-1.12238	-1.24937	-0.153256	-0.713661	-0.768581	-0.591414
0.346608	-3.05428	-3.10113	5.1317	3.73851	-2.27451	-2.99662	-3.23768	1.00631	1.07281	-2.84902	-0.20752	0.279132	-2.62873	-2.2569	-0.374308	0.30514	-3.73507	0.730289	0.526218	-2.53361	-2.47822	0.0475454	0.72477	0.287254	-3.20836	-0.61805	2.28029	1.34014	4.13286	0.413657	0.62405	-3.2306	-2.59441	0.452773	-3.23722	-2.44361	-3.30446	-0.252599	0.706439	-0.00562572	-2.89045	-2.1326	-2.84346	2.58213	0.0936718	-2.34972	-2.73363	-3.04619	-3.97474
-2.68577	-3.08579	-2.33491	-3.77459	-2.744	-2.1975	-2.40718	-2.63711	-2.70863	-1.64992	-0.94618	-1.25425	-1.00468	-2.66555	-2.42686	-1.13096	-3.15757	-2.34383	-3.08568	-2.32089	-2.43934	-2.49386	-3.04218	-2.88023	-2.20865	-1.51184	-2.44746	-1.20952	-1.57842	-1.55272	-2.91843	-2.9528	-3.02467	-2.30471	-2.30393	-2.6199	-2.46646	-2.49089	-2.39866	-2.71284	-3.56464	-3.34355	-3.00292	-2.5751	-2.57426	-2.32206	-2.83825	-2.82264	-2.16888	-2.21322
-1.30794	-0.164639	-1.38376	-2.84068	-2.73985	-0.107586	0.183742	0.0187397	-0.469908	-3.04097	-3.6704	-2.27661	-1.25625	0.0972347	-1.08041	-1.16812	-1.38913	-0.93944	-1.17135	-1.31114	-0.0669041	-1.18303	-0.809701	-1.61607	-1.38647	-2.76509	-1.87205	-2.48095	-1.07756	-2.14844	-0.458111	-0.662746	-0.864403	-0.89436	-0.826768	-1.06822	0.00778008	-0.119992	-1.24637	-0.989444	-0.732306	-0.461326	0.0829043	-0.234832	-1.38181	0.0673475	-0.401704	0.867545	0.0686054	-0.630533
-1.25393	-2.89974	-3.89729	-0.547977	-2.83177	-2.27214	-3.34406	-2.5725	-1.12647	-0.449903	-0.115508	-0.735436	0.664568	-0.418124	-2.70584	-1.24664	-1.17917	-0.437036	-0.562391	-0.755044	-1.82843	-0.591082	-2.55499	-0.298156	-3.40489	-0.171702	0.430244	0.509719	0.27772	0.326786	-0.483283	-0.999399	-1.09918	-0.459049	-0.940165	-1.27538	-0.89914	-1.81111	-0.998193	-0.821035	-0.711642	-3.25128	-3.14337	-0.501399	-1.77807	-1.01374	-0.940825	-0.125301	-1.21611	-1.25055
-0.651515	-0.850347	-1.19198	-1.85066	-3.7497	-1.28905	-2.43511	-1.10809	-1.09431	-2.44253	-2.10443	-2.34923	-1.32826	-1.40844	-0.987932	-1.20695	-0.995275	-1.01301	-0.636638	-0.725758	-0.783072	-0.885172	-1.02433	-0.542528	-1.00373	-2.04552	-1.38857	-2.42007	-1.6472	-1.92721	-0.621638	-0.753228	-1.11749	-0.956652	-0.802568	-0.981661	-1.02739	-0.864594	-0.81651	-0.906641	-0.583977	-2.5138	-0.495851	-1.10582	-0.998474	-1.19627	-1.16666	-1.66565	-1.11619	-0.841425
-1.83292	-2.68641	-3.22126	-3.20249	-2.53809	-2.21933	-3.17697	-2.61301	-2.54358	-2.38192	-0.790765	-1.09503	-1.18213	-2.47157	-1.42772	-2.31771	-2.63101	-2.25007	-2.73564	-3.12474	-3.63172	-2.4231	-2.79094	-3.58911	-3.49799	-1.75909	-1.84914	-1.90855	-3.0226	-1.8964	-2.46037	-2.71988	-3.44639	-1.2232	-2.21298	-3.08212	-3.32053	-2.53019	-3.15852	-2.58919	-3.31273	-2.43497	-2.52778	-2.3351	-2.2361	-1.85956	-3.00125	-2.74094	-2.64974	-3.41048
3.10887	1.93972	2.16811	0.663753	-0.0150566	1.62992	2.09925	2.57459	2.65442	2.31792	1.32061	1.38655	2.3767	2.21073	2.76235	2.56135	2.28638	2.65806	2.87174	2.92504	2.10604	2.78587	0.837896	1.66123	2.6158	2.2556	2.78438	2.37129	1.49037	1.67847	2.67677	2.39763	2.25988	2.5959	2.75365	2.32136	2.10302	2.44888	2.82146	2.12789	2.92052	1.32489	2.24831	1.40437	1.87232	1.72891	2.57682	2.23897	2.64367	2.64075
2.67939	3.79238	3.83215	2.56033	2.13498	4.62972	4.0949	3.59272	3.37455	2.9082	2.27113	1.27089	2.945	3.9371	3.7455	3.53009	3.72969	3.20157	3.12985	3.35835	3.78928	3.67402	3.14597	3.38168	3.08088	2.75312	2.13748	2.18444	2.11502	2.37493	3.46759	3.85483	3.73055	3.76463	3.55217	3.20737	3.96654	3.56006	2.74924	3.52496	3.24621	3.41176	3.68737	3.64088	3.2926	3.78236	3.96641	5.11079	3.75055	3.59238
1.36192	1.29594	1.16393	0.0814133	0.0132217	1.30125	1.07493	1.18153	1.55585	0.938841	0.2018	0.648861	1.12136	1.27888	1.14082	1.24129	1.35244	1.20613	1.22224	1.19145	1.20222	1.2392	0.847923	0.876348	1.24652	1.08554	1.23761	0.742863	0.16783	0.635352	1.05483	1.23858	1.25708	1.25028	1.20026	0.98446	1.02621	1.48428	0.867576	0.949192	1.24484	0.590047	0.766872	0.977878	0.817368	1.09632	0.99072	1.04188	1.05212	1.23885
3.48439	2.07319	2.27382	1.17824	0.566047	1.25715	2.43631	3.10095	3.19451	2.98841	1.86097	1.62803	2.8682	2.60847	2.80106	2.65693	2.95036	3.03875	3.04105	2.88007	2.7613	2.67277	2.15706	2.13624	2.81539	3.02085	3.47924	2.20511	1.55552	2.04123	3.2135	3.09892	2.64453	2.8303	2.71672	2.99871	2.80622	1.92182	3.04773	2.47089	2.92581	1.8981	2.62503	2.39319	2.87761	3.08594	3.14941	2.68597	3.02675	3.27272
3.57496	2.23898	2.17153	0.838442	0.267278	1.57051	2.44848	3.05247	3.37227	2.88397	2.01648	2.33561	2.75902	2.5931	2.66861	2.81319	2.89696	3.03999	3.08142	3.05905	2.93364	2.9944	1.96695	2.32136	2.38984	2.98207	3.31542	2.13052	1.83339	2.17982	3.19574	3.01455	2.50519	2.67964	2.81977	2.83215	2.86634	2.67234	3.04187	2.50129	2.81177	1.7059	2.36165	2.59162	2.42541	2.94418	3.00678	2.84083	3.12085	3.09779
-0.100723	-1.21229	-1.79581	-0.0218868	-0.185897	-2.59639	-1.2427	-0.523037	0.449392	-3.10989	-2.60833	-2.92594	-2.23484	0.416887	-0.634444	-0.547359	-0.531612	0.394418	-0.311388	-0.42564	-0.223854	0.694051	-0.700183	-0.258379	0.230962	-0.521814	-2.55016	-2.85492	-2.46592	-3.40975	-0.641577	-0.84842	0.133404	-0.12602	0.0608377	-0.27643	-0.49966	0.307576	-0.0768218	-0.375775	0.365616	-0.683308	0.0935349	-0.203848	-0.368382	-0.298393	-0.250706	-1.87687	-0.704974	-0.56371
-1.12025	-0.913014	-1.02524	-3.5003	-2.85895	-2.35527	-1.06317	-2.7833	-0.546548	-1.82269	-3.15202	-2.97899	-1.59104	-1.13161	-0.553606	-1.14625	-1.12337	-0.405268	-0.587974	-0.950119	-1.30133	-0.939694	-2.77042	-1.66808	-0.797766	-1.22261	-1.04231	-0.60351	-3.40508	-3.49291	-0.854733	-1.31178	-1.29926	-0.629885	-0.619623	-0.890932	-1.15497	-0.792413	-0.12803	-1.59525	-0.774327	-2.13355	-0.894288	-2.22928	-1.14691	-1.8814	-1.38363	-1.48688	-0.804752	-0.870739
1.85592	0.828089	0.851653	-0.411059	0.187551	-0.0710449	1.23596	1.65401	1.87387	1.47106	0.344138	0.0814419	1.50382	1.30038	1.38606	1.42172	1.54134	1.75546	1.74828	1.55744	1.5247	1.44047	1.02394	1.02444	1.32289	1.88023	2.1193	0.794639	0.255943	0.594388	1.97629	1.75136	1.47643	1.4262	1.45331	1.44291	1.7416	1.64842	1.38502	1.50656	1.70845	1.01097	1.1667	1.22559	1.48509	1.90207	1.6038	1.52469	1.47532	2.20932
2.62043	3.05783	2.71339	2.47902	1.55403	2.83335	3.02482	3.00516	3.03904	1.97712	1.14078	1.86272	2.06678	2.73394	3.18829	2.89125	2.89106	3.28111	2.65583	3.22225	3.36312	3.32033	3.20641	3.20286	3.28161	2.54176	2.46826	2.21401	2.68539	2.3993	3.35963	3.44858	3.20613	3.32539	3.22176	3.43634	3.8227	3.16064	2.89244	3.00332	3.05773	3.17373	3.13512	3.5742	3.36251	3.55516	3.24305	3.33557	3.10487	3.32789
4.72239	4.46616	3.82548	2.12976	1.76359	3.74304	3.8883	4.64922	4.85828	3.31523	2.23306	2.84825	3.6375	4.38646	4.59964	4.35789	4.2027	4.73082	5.02306	5.15722	4.23612	4.62777	3.40976	3.0822	4.41175	3.70118	4.04103	3.6938	2.53847	3.12591	4.52586	4.39161	3.89889	4.22493	4.83751	4.37398	4.3457	4.78855	5.03968	3.59489	4.80849	3.21184	4.19845	3.29553	3.51363	4.03557	4.68625	3.80037	4.60275	4.50154
0.708136	-0.682272	-0.848597	-0.636249	-1.22613	-2.50813	-0.94556	-0.777061	-0.0319223	0.453283	-0.4343	-0.0572376	1.65307	0.152996	-0.56918	-0.371529	-0.150665	0.181178	0.332113	-0.422033	-0.575077	-0.482677	-0.813866	-0.168314	-0.659077	0.906134	0.964844	0.6137	-0.357768	0.351641	-0.67637	-0.618094	-0.434606	-0.393196	-0.487871	-0.632809	-0.79977	-0.109449	-0.710591	-0.610445	-0.422254	-2.00872	-0.838294	-0.965059	-0.933589	-0.671541	-0.208552	-0.517779	-0.665446	-0.890628
1.12241	0.785938	0.946379	-0.585252	-1.32589	-0.27098	0.449453	1.02117	1.22587	-0.792626	-1.53587	-0.994805	0.108279	0.273119	0.829263	0.523958	0.345186	1.11058	0.833714	1.21641	0.713562	0.913393	0.0589523	0.224301	1.04305	0.78676	0.639995	-0.520201	-0.677309	-0.299601	1.30213	0.920781	0.638283	0.994909	1.0159	0.664677	0.933017	1.05583	1.1555	0.948359	1.02564	0.195167	0.818601	0.618167	0.590014	0.757679	1.22128	0.266193	0.761982	0.776597
2.48933	1.42105	1.42635	0.0716991	-0.0188065	1.07957	1.63222	1.92927	1.68101	3.36903	2.40635	2.77614	1.97521	1.44056	1.48189	1.68271	1.79036	1.82922	1.721	1.89069	1.59969	1.67284	0.51559	-0.340411	1.36856	3.00362	3.82263	1.67979	1.782	1.90856	1.42382	1.29699	1.18587	1.00773	1.24026	1.81839	0.970321	0.760892	1.91934	1.31984	1.57092	0.363585	1.34807	0.476732	0.804573	1.73266	1.49026	1.68412	1.65137	1.37742
-0.0971384	-2.61459	-1.16676	1.64566	1.12959	-0.752303	-0.84549	-0.838093	0.126512	2.51014	1.98364	1.8837	0.374055	-0.998021	-1.79265	-0.0287457	-1.08729	0.546212	-1.50737	-0.228595	-1.47485	-0.194807	-0.460973	0.85074	-0.416169	1.49516	0.977221	1.3373	2.3604	1.27036	-0.695958	-2.6529	-0.815982	-0.170919	-0.629316	0.603769	-0.808699	-0.329793	-0.291836	-0.801832	-0.510116	-1.09391	-1.00405	-0.104753	0.134105	-0.43497	-0.315754	-1.36261	-0.291288	-0.407856
-1.06775	-1.80026	-2.55095	-0.413835	-0.427971	-2.78187	-1.11681	-1.39514	-1.44678	1.60837	0.962758	1.21912	-0.91608	-2.65249	-1.84872	-1.05802	-3.32082	-0.406296	-1.92514	-1.36769	-3.03007	-1.6086	-2.03374	-0.350599	-1.2888	0.0758324	-0.141894	0.12556	0.823234	-0.0636992	-2.05539	-1.20566	-1.94421	-1.45541	-1.76614	-0.360301	-1.65342	-1.84031	-1.40374	-2.33216	-1.4515	-2.61087	-2.20208	-1.01464	-0.897316	-2.61788	-1.57309	-2.72014	-1.28572	-1.37652
-2.39164	-2.37558	-2.95542	2.02983	1.1668	-2.454	-1.45898	-1.9132	-0.581467	-0.963017	0.0585566	1.64048	-0.355323	-1.18981	-3.38998	-2.15181	-2.17988	-3.29584	-1.39933	-2.0496	-2.96968	-2.86253	-3.24696	-2.37643	-3.06902	-1.13683	-1.04879	-0.0395112	1.32718	1.18213	-2.54192	-2.45724	-2.3803	-1.00591	0.636842	-2.02754	-3.00183	-2.37262	-3.10634	-2.71939	-2.31186	-2.55522	-3.13453	-2.83932	-2.91529	-2.78361	-2.79732	-2.42301	1.04407	-2.16597
3.76392	4.5167	3.92365	2.34949	2.20209	4.91573	4.64804	4.52508	4.32798	3.01755	3.25789	2.20035	3.06325	4.81978	4.22671	4.16424	4.34947	4.2722	3.93563	4.14469	4.69272	4.18845	4.15957	3.58675	4.5703	4.35908	3.37365	3.26059	3.36132	2.82977	4.53012	4.73339	4.81977	4.6726	4.50854	4.14486	4.81082	4.75895	4.12175	4.53547	4.48863	4.48655	4.47685	4.67379	4.34055	4.5657	4.6722	4.90176	4.56633	4.37503
-2.35456	-2.91236	-2.84638	-3.19239	-2.56578	-1.61626	-1.94615	-2.59921	-2.65225	-3.06893	-2.19445	-2.33633	-1.53466	-0.803501	-3.03765	-2.90187	-2.64676	-2.30913	-2.59795	-2.72149	-3.21833	-1.9802	-2.70358	-3.9607	-2.33919	-0.404199	-0.737788	-0.531229	-3.49876	0.162474	-2.19906	-2.0207	-3.39988	-3.59323	-2.86377	-2.92633	-2.74692	-2.47057	-3.02574	-1.71744	-2.65041	-3.00301	-2.97382	-3.16724	-2.66937	-3.09037	-3.93894	-1.31546	-2.41086	-2.82589
1.44561	0.809933	0.991739	-0.587947	-1.35806	0.676905	0.715757	0.990768	1.0969	0.499146	-0.437896	0.223475	0.464567	0.540627	0.893165	0.890134	1.02764	1.45914	1.46501	1.13686	0.523198	0.854918	0.695173	0.221147	0.751438	0.875036	1.43896	-0.250076	-0.100852	0.627919	1.26786	1.0155	0.808156	1.03361	0.989565	0.573941	0.913472	1.35727	1.29799	0.711737	1.20586	0.621609	0.58655	0.752615	0.983678	0.993283	0.835564	0.821548	0.943605	1.28104
1.36403	0.771037	0.104524	6.45023	5.63431	-2.52025	-3.12708	0.317701	1.6046	2.60005	0.348665	0.449937	1.537	-2.36058	-0.0410619	1.31512	0.657717	-0.145123	1.32896	1.35561	0.505144	0.936885	0.552798	0.306374	1.12047	-0.840691	-0.292176	3.58783	1.91282	4.62139	0.874195	1.53702	0.368539	-0.0426607	0.952342	0.0322971	0.0776367	-3.07684	0.515667	1.20935	1.27644	0.520605	-0.585315	0.781271	1.99686	0.70828	-0.425548	-2.51245	-0.606067	0.168973
0.222365	-1.66748	-1.73416	-3.67992	-3.00411	-1.44615	-1.15012	-0.465035	-0.372636	-0.734788	-2.7426	-3.25863	-1.61664	-0.712865	-0.735034	-0.580252	0.3037	-0.102454	0.187069	0.492525	0.255131	0.635611	0.440963	2.20419	0.244145	-1.03054	-1.0408	-1.51869	-2.83452	-1.90453	0.32131	-0.0998259	-0.611421	-0.137176	-0.11892	0.374783	-0.390916	0.12521	0.469552	-0.102565	0.602056	0.962469	-0.534394	-0.836276	0.306335	-0.102647	-0.0802546	-0.580674	0.102805	0.975272
-0.9741	-3.02811	-2.31553	5.31103	5.0049	-0.755516	0.259387	-0.534076	0.754541	0.561872	1.21024	2.93012	2.62909	0.0737762	-2.5148	-0.372782	-2.40791	0.350287	-0.685732	-0.56635	-2.91141	-0.952209	-3.25107	-2.45935	-0.167055	-0.00617027	2.23781	3.12206	3.3927	3.98421	-0.768167	-0.868428	-2.65414	0.783616	-0.547425	-2.29692	-2.86775	-2.20667	-0.484696	-0.648337	-0.425214	-2.82524	-0.590375	-2.43491	-0.501223	-3.0877	-0.945548	-0.183405	-2.09317	-3.17368
2.80911	3.94751	4.59489	2.08716	1.80368	3.41561	3.74041	3.32457	3.42103	0.0572977	-0.645322	-0.29284	2.02275	3.42381	3.41585	2.66542	2.27277	2.91453	2.23789	3.61135	2.81826	3.04341	1.68673	1.63333	3.16031	3.56128	3.53818	1.79472	2.21149	2.12966	3.48425	3.15	2.95054	3.69741	3.80505	2.51801	3.27364	3.35899	3.2243	3.5615	3.23092	2.99249	3.46364	2.84121	2.34001	2.98901	4.1789	4.02246	3.2655	2.38942
1.93374	1.14371	1.05115	2.90138	2.4323	0.584243	1.42638	1.47597	1.90524	1.32251	1.68991	2.04676	3.19451	1.98888	1.58925	1.21834	1.19849	2.30877	1.66923	2.16187	1.16828	1.9134	0.973043	1.31636	1.94172	2.68659	3.09759	3.41892	1.99415	2.86875	1.44402	1.17075	1.24472	1.71583	2.20178	1.8066	1.4215	1.73323	2.31455	0.936086	1.89821	0.662696	1.42538	0.788897	1.53945	1.01444	1.93193	1.38203	1.69395	1.63778
-2.37865	-2.7791	-2.96009	-1.98448	-0.89918	-3.33187	-2.63135	-4.24945	-3.00607	-1.64256	-2.98405	-1.76041	-0.867445	-1.98795	-2.24495	-2.12266	-1.85466	-2.55856	-2.7096	-2.78442	-2.53219	-2.93494	-2.35828	-2.87517	-3.27878	-1.69643	-0.111315	-0.111763	-2.14395	-0.744384	-2.02107	-2.94727	-2.70319	-1.68115	-3.06254	-2.69801	-2.88248	-3.15929	-2.82374	-3.54373	-3.21835	-3.16078	-2.01926	-3.00245	-2.95031	-3.30455	-2.54307	-3.12251	-3.61323	-3.22678
-2.4623	-3.28481	-1.84962	-0.228829	-0.903243	-2.70193	-3.66696	-2.55302	-1.52906	-3.34647	-3.06781	-1.04746	-0.898468	-1.92106	-2.30771	-2.83038	-1.82738	-2.64051	-2.94115	-3.58908	-3.02648	-2.01404	-2.61136	-1.8986	-2.61811	-0.785664	-1.95557	-3.25779	-1.00437	-0.88617	-3.14221	-2.25212	-2.14265	-2.72313	-4.013	-2.69147	-3.11352	-3.15562	-1.97902	-3.08609	-2.46816	-2.8895	-2.74497	-2.25755	-3.47843	-3.06196	-2.81471	-2.51155	-2.26573	-2.81033
-1.64156	-1.81163	-2.45802	-0.0982952	-2.6818	-3.43246	-1.97258	-2.3445	-0.345354	6.26482	5.16242	5.05037	0.986994	-2.26992	-2.94585	2.38379	-1.38951	0.311548	-3.13507	0.187384	-2.79149	0.432877	-3.83767	-2.18931	-3.76968	3.23917	3.34093	4.87095	5.49162	3.78179	-2.53975	-3.51544	-2.11799	-0.701596	-0.128025	-0.609807	-2.45128	-0.862578	-2.51569	-2.90706	-1.89561	-2.52276	-2.30754	-2.44079	0.476384	-3.41258	-0.0678787	-2.50708	-2.22722	-2.4244
0.654722	1.55763	1.37203	-0.698058	-0.904968	1.83974	1.27661	1.38297	1.15954	-0.640613	0.373268	0.434878	0.29093	1.24653	1.04808	1.19348	1.20881	0.895444	0.710879	0.552871	1.21258	0.915436	0.878219	0.327123	0.786777	0.138187	-0.305577	0.0284667	-0.897209	-0.482183	0.924647	1.15686	1.33243	1.306	0.975899	0.719195	1.10878	1.22447	0.67779	0.759641	1.11619	0.905204	0.978789	1.13011	0.860493	1.60792	1.27787	1.1095	1.24527	1.25727
-2.4895	-2.63178	-2.15861	-2.537	-3.14358	-4.20992	-2.98948	-2.85473	-2.17086	0.541577	0.75964	2.49858	0.500263	-2.21192	-4.06717	0.406916	-3.0671	-3.70882	-1.44617	-2.91568	-3.42737	-2.81006	-3.59621	-2.57234	-2.20371	0.448758	-0.244152	2.08535	1.82365	1.5771	-2.74897	-2.12316	-1.46379	-1.53407	-2.72954	-3.02861	-2.82362	-2.61925	-3.20973	-2.41651	-2.18867	-2.84784	-1.62032	-2.42985	-2.45805	-2.2039	-3.65023	-2.71898	-2.57345	-2.43276
2.03486	1.79079	2.37306	0.184053	0.0484238	0.786937	1.53208	1.75828	1.61214	1.68186	1.58279	1.53833	2.03371	1.44629	2.3502	2.43793	2.62506	1.96397	2.08234	1.60618	2.26396	2.53136	1.51799	0.308822	1.85997	2.05478	1.87328	1.06338	0.762567	1.23408	1.94411	2.41965	2.39112	2.44852	2.2048	1.92416	2.00286	2.35577	1.77139	2.56251	2.29244	1.42626	1.48086	1.76032	1.5191	2.04192	1.82125	1.35143	1.99516	1.92715
-0.373562	-0.0424476	0.53025	0.187626	0.485165	0.931052	0.662584	0.629899	0.59532	-3.22634	-3.86055	-2.91255	-1.64232	1.75669	-0.413342	-0.496727	0.149524	-0.334746	0.499622	0.00712729	0.181396	0.47814	0.409744	-0.136271	0.453431	-0.367623	-3.99837	-1.95987	-2.57001	-3.43683	0.320587	0.344339	1.11144	0.916965	0.553134	0.575498	0.746298	0.459702	0.620025	0.306931	0.494286	0.742665	0.945226	-0.137612	0.890916	0.455281	1.44326	1.22658	1.41216	0.651057
0.369026	-1.5601	-1.55858	-2.7928	-2.56692	-1.25861	-0.906208	-0.561369	0.484728	0.405755	0.0703402	0.038475	0.303236	-0.236062	-0.242793	-0.0474234	0.655005	0.469767	0.0378599	-0.0987124	0.196588	0.299997	-0.212236	-0.0240631	-0.264902	0.216889	-0.0950193	0.371708	0.319147	-0.427562	-0.230456	-0.244235	-0.312108	-0.336841	0.104419	0.127238	-0.33507	0.000333309	-0.0880952	-0.214877	-0.0295868	-0.850393	-0.808441	0.0625029	0.0154905	0.232734	-0.555614	-0.962156	0.0740824	0.327759
0.640034	-1.75064	-2.99614	-2.61349	-3.88762	-2.26824	-2.60758	-2.55848	1.29178	6.97071	6.08611	5.65985	3.99449	-3.59379	-2.44274	3.93015	-2.43301	2.19062	-3.17024	1.90177	-2.57674	2.07484	-2.6307	-0.276876	-2.57955	4.90575	3.95804	5.90138	6.61845	5.00415	-3.22444	-2.52835	-3.06464	1.33083	1.15621	1.36875	-2.54678	-3.60507	-2.55974	-2.39884	0.368001	-2.74172	-1.94912	-2.8173	2.0331	-3.33419	2.32892	-2.18493	-2.72591	-2.70757
0.139976	0.635506	0.0576057	-0.12944	-0.76477	-0.608822	0.218582	0.406855	0.647296	-0.724257	-3.37494	-0.978133	-3.61014	1.11895	-0.173343	0.348576	0.59782	0.690038	0.349273	0.203831	0.0902681	0.333201	-0.143732	0.660604	-0.172722	-0.0098114	-2.28836	-3.23098	-0.603399	-1.93052	0.396917	0.552773	0.614557	0.265211	0.352668	0.332304	0.446503	0.408723	0.387892	-0.606203	0.0752239	0.229068	0.826694	0.993587	0.543482	0.527392	1.00537	0.848769	1.18622	0.574431
-0.736103	-0.381877	-0.703811	-0.23354	-1.1921	-0.649788	-0.171867	-0.268429	-0.495855	-2.60559	-2.38688	-3.03203	-0.554935	0.0798759	-0.542355	-0.730363	-0.955662	-0.676595	-0.680202	-1.0275	-0.544832	-0.772327	-0.26171	-0.150632	-0.185189	-1.05222	-1.10733	-1.40142	-0.909356	-1.51085	-0.0989199	0.0465565	0.0052042	0.0944977	-0.264613	-0.585277	0.06038	-0.0107636	-0.733038	-0.0667305	-0.0580654	-0.272415	-0.136714	0.213104	-0.0355101	0.0725355	-0.427132	-0.201573	-0.227732	-0.118672
-3.50158	-3.57206	-2.64264	-2.97233	-2.95235	-2.57041	-3.11966	-2.45244	-1.82929	-3.31924	1.68509	2.21845	0.91771	-2.3718	-2.35931	-2.41677	-3.03666	-0.911016	-3.46506	-2.42197	-3.21095	-1.72796	-2.68423	-2.58343	-3.35614	-0.498227	0.401226	-0.591978	-2.41301	-0.851477	0.837107	-2.65686	-2.91787	-1.01169	-1.10622	-2.31965	-3.17688	-2.78365	-3.45155	-2.79531	-2.87498	-3.47395	-3.09924	-3.37336	-2.62171	-2.22418	-2.49843	-2.78989	-2.84638	-2.76778
0.058754	0.18839	0.277966	-0.813467	-3.01736	-0.343945	0.284436	0.0450726	0.00223064	0.207556	-0.770631	-1.23576	-0.183942	0.0553875	0.18736	0.100163	0.570308	0.187311	0.298995	0.461434	0.0515032	0.302042	-0.601686	-0.649685	0.0355949	0.127604	0.687707	-0.641293	-0.517215	-0.335436	0.411206	0.523335	0.467607	0.45626	0.233627	-0.0192375	0.351163	-0.314119	0.143684	0.43484	0.124254	-0.0753155	0.143137	0.284779	0.168311	0.213159	0.168729	0.7883	-0.0115223	0.27668
-3.3785	-2.05792	-3.23943	-3.64186	-2.26186	-2.5172	-1.99714	-1.98218	-3.31365	1.38438	0.59199	0.799274	-1.25042	-2.77844	-2.08122	-2.44857	-3.30678	-2.76024	-2.83515	-2.83549	-2.88076	-2.11629	-3.28808	-2.40215	-2.92952	-1.11967	-1.06374	0.520929	-0.0524225	-0.714648	-2.77451	-1.83256	-2.87482	-2.98711	-3.78449	-3.33726	-2.79276	0.391819	-1.71467	-2.6032	-2.38416	-2.87768	-2.20849	-2.0382	-2.89631	-2.85206	-3.60906	-2.33666	-3.43863	-3.21792
1.51879	1.00895	0.885631	-1.45455	-0.864474	0.394821	1.20596	1.76453	1.80754	-2.49098	-3.76534	-2.68242	-3.23411	2.03017	1.36207	1.46549	1.73856	1.36113	1.89875	1.37622	1.78287	1.47285	1.2262	0.5427	1.48844	-0.0471716	-2.89514	-2.85717	-3.58996	-2.52693	1.61069	1.22862	1.48356	1.28193	1.25496	1.07613	1.67015	1.83684	1.81332	1.27631	1.6228	0.652706	1.60563	1.90482	1.47765	1.65271	1.51637	1.47696	1.73082	1.73982
0.77279	1.1254	1.34085	-0.288108	-0.0886421	0.223213	0.728144	0.50727	1.01787	-0.646441	-0.914333	-3.10669	0.409636	1.60221	0.611576	0.644001	1.01963	0.359234	1.03616	0.891429	1.16796	0.917866	0.385969	0.737217	0.24794	0.179156	-0.461511	-0.146435	-4.64854	-0.208117	0.966325	1.18599	0.700604	0.513306	0.590634	0.822241	1.00461	0.323819	0.581555	0.77363	0.772752	0.647554	1.05665	0.910511	0.428041	0.916365	1.16431	1.87228	1.2858	0.666229
-2.37172	-3.30649	-2.62384	-0.855727	-2.77242	-2.64928	-2.44701	-2.82904	-2.51519	1.56497	1.36774	0.278565	-0.452936	-3.55012	-2.3417	-2.15614	-2.02362	-2.02042	-2.75851	-2.31152	-3.33167	-2.48283	-3.45733	-1.21971	-2.75157	1.11879	1.4355	1.29266	1.68618	0.630726	-3.23216	-3.70525	-2.24927	-2.33702	-2.57692	-1.33459	-3.21182	-1.8147	-2.11357	-3.54702	-2.78935	-3.58588	-3.39764	-1.98241	-2.61212	-2.98544	-3.21132	-2.24509	-2.52419	-2.71208
3.50173	2.8554	2.84791	0.959538	-0.343267	1.12501	2.25158	2.34141	3.18099	2.48349	2.11891	1.67548	2.42074	2.96554	2.85919	3.36728	3.53549	3.22163	3.38298	3.2615	3.13041	3.35842	2.74654	3.37412	3.04486	2.68647	2.57368	1.71706	1.2199	1.87855	3.54362	3.27799	3.09332	3.01667	3.14657	3.19501	3.04959	2.89901	3.25514	3.1327	3.30724	2.66898	2.67124	2.51496	3.02676	3.1254	3.23158	2.98033	3.1834	3.28256
0.0816154	4.05354	2.93689	-0.175297	1.18981	4.51839	4.58102	2.88161	2.05416	-3.62699	-2.87606	-3.83458	0.746999	-0.341463	3.82504	3.79249	2.99962	0.449421	2.26643	1.14877	3.43662	1.29359	3.90109	5.12224	3.08598	0.734907	0.876609	0.842313	1.7065	1.38664	3.0413	3.77649	3.90514	4.01218	1.59241	2.59114	4.20977	2.27385	1.00357	2.13351	1.33525	3.39448	2.59197	4.31984	3.25197	3.48155	2.05153	4.93266	3.62685	3.91689
-0.291342	0.451681	0.578482	-3.12755	-3.221	0.817064	0.561912	0.397541	0.0274467	-0.804587	-3.49258	-3.11958	-0.36877	0.404582	-0.0123982	-0.540434	0.0447893	0.363499	-0.184893	-0.47486	0.0746698	-0.111635	-3.31476	-2.8159	-2.09018	-0.133821	0.152325	-0.226266	-2.21381	-2.37726	-0.221659	-0.142022	0.402433	-0.566038	-0.33899	-0.593332	-0.0749359	0.319144	0.468741	-0.342601	-0.514924	-0.28535	0.28726	-0.341235	-2.68694	-0.103858	0.523755	1.61198	0.643141	-0.0492311
-2.34783	-2.41027	-3.08859	-3.45612	-3.0197	-2.67886	-2.24954	-2.84039	-3.33134	-2.08054	-2.59497	-3.03801	-1.80371	-2.23859	-3.0535	-2.68302	-3.01862	-2.8915	-2.83643	-3.26928	-2.6307	-2.6609	-2.91963	-3.4098	-3.44472	-1.52646	-1.6947	-1.32793	-2.0879	-1.78608	-2.99396	-2.58099	-2.10898	-2.27813	-2.98805	-2.36326	-1.86465	-3.10733	-2.91488	-2.55915	-3.09988	-2.80858	-3.81269	-2.3999	-1.98436	-2.7798	-2.35987	-2.60324	-2.77899	-2.3982
-2.9563	-2.42142	-2.77389	1.28185	0.866735	-3.36099	-2.93141	-2.8349	-2.57262	-1.5026	-2.53003	-2.60344	-3.08831	-3.13761	-2.02657	-3.11404	-2.62648	-2.9363	-1.82368	-2.43074	-2.79696	-2.17467	-2.57046	-1.97449	-2.29964	-2.89346	-3.2697	-0.645355	-2.71855	0.600461	-1.75648	-2.54579	-2.14425	-3.80744	-3.21126	-3.0088	-2.51567	-2.64435	-3.34384	-1.26352	-2.57013	-2.28181	-1.42711	-2.35932	-1.29276	-2.26119	-2.29893	-2.56079	-2.11162	-2.44683
-2.41104	-3.40816	-1.69772	-3.44085	-2.51795	-2.97985	-1.60106	-2.40126	-2.93083	-0.283667	-0.051568	-2.65638	-1.04549	-3.07899	-2.53103	-1.94189	-2.71056	-2.4121	-2.84188	-3.12178	-2.69927	-2.45533	-2.75453	-2.23116	-1.8844	-0.998852	-0.99016	-0.0207973	-0.40175	-0.385086	-2.5586	-2.9724	-2.61249	-4.02161	-3.08206	-2.69997	-2.93623	-3.14502	-2.6265	-2.92666	-2.52026	-2.6056	-1.91734	-2.06128	-2.6651	-2.52294	-3.68429	-3.5036	-3.31807	-2.22506
-2.98258	-3.08222	-2.65599	-3.12929	-2.04839	-3.80051	-2.91655	-2.92879	-3.04326	0.638632	-0.576619	-1.1092	-1.66821	-2.49317	-2.96849	-1.88094	-3.69596	-3.44653	-2.41804	-2.86254	-1.2196	-3.22485	-2.66935	-3.71286	-3.1689	-1.42794	-1.29687	0.320569	0.199325	-0.759412	-2.3238	-2.91959	-3.05324	-1.6665	-2.28611	-4.01463	-2.20691	-3.06675	-2.49371	-2.56067	-2.30298	-3.61103	-3.01223	-2.97734	-2.67415	-2.48404	-2.73824	-2.70925	-3.03334	-3.0856
-1.37997	-3.06834	-2.53245	-0.248205	-0.670115	0.0410614	-3.72384	-2.50608	-0.991254	1.96177	3.04466	2.90718	2.89988	-1.01467	-2.13759	-0.672561	-2.54121	-0.274651	-2.25701	-0.353796	-2.52525	-0.354008	-0.769451	-0.666543	-2.25044	2.42333	2.3596	2.1689	1.61888	2.26739	-3.22296	-3.03151	-2.67631	-1.06362	-0.787955	-0.491273	-2.72832	-1.77939	-2.84812	-3.41735	-3.83001	-3.94816	-2.63437	-2.75146	-1.54393	-2.83362	-0.503557	-2.6688	-4.06312	-3.22729
3.24164	1.56811	0.538735	3.12696	1.59044	-2.25261	0.511674	1.97337	3.30186	-0.145849	-3.18289	-1.73171	-3.8041	1.37263	2.19525	2.47416	2.41623	3.57385	2.1184	3.47832	1.52934	3.20603	0.498858	2.51901	2.64065	2.88574	0.849329	-2.49308	-2.79522	-1.26436	2.24939	1.49145	1.63824	2.64299	2.7028	3.54811	1.19625	2.71833	2.08864	1.46719	2.77102	0.447222	2.10735	1.49949	2.29248	1.73465	2.77166	-3.22692	1.76933	1.99107
3.05433	2.2188	2.5232	2.29847	1.85702	1.53514	2.17985	2.35801	3.08894	4.96082	4.18227	4.14775	4.00873	2.7812	2.32276	2.63444	2.34137	3.17202	2.62968	2.93592	2.27697	2.77156	1.48362	1.75077	2.44953	4.14497	5.24861	3.13146	3.50117	3.91974	2.28435	2.32312	2.08565	2.35741	2.6376	2.63374	2.01852	2.35702	2.41651	2.15024	2.54016	1.57108	1.88354	2.15886	2.19174	2.19077	2.62861	2.272	2.18297	2.49415
4.22164	2.73677	2.90826	1.62141	0.989627	2.10051	2.90172	3.50054	3.92454	3.48191	2.61851	2.49386	3.21768	3.12226	3.20914	3.55053	3.82164	3.66878	3.70648	3.77815	3.54555	3.60313	2.89162	2.72006	3.25972	3.68614	4.15254	2.60367	2.37813	2.7761	3.68093	3.62061	3.17496	3.2699	3.34853	3.5618	3.32509	3.28783	3.62487	3.23607	3.35124	2.49794	2.95466	2.96962	3.34949	3.49639	3.59209	3.47331	3.60489	3.766
-3.42746	-1.73465	-3.89023	-3.13675	-3.24214	-3.41501	-1.88527	-2.77982	-2.2523	-3.0682	-3.15068	-1.74971	-0.920617	-2.43663	-2.51092	-2.41258	-2.44482	-2.82718	-3.49928	-2.00792	-3.01377	-2.27172	-2.66752	-3.0656	-2.36425	-1.70595	-1.40767	-1.16731	-1.9621	-2.00259	-2.64493	-3.07858	-2.83548	-1.71969	-2.69254	-2.39302	-2.65251	-1.89159	-3.87575	-2.59759	-2.16834	-3.30757	-3.82261	-3.55218	-2.23219	-2.60383	-3.2735	-1.47992	-2.12381	-3.51827
-0.432926	-3.49209	-3.02278	0.991579	-0.0421486	-3.08069	-2.33073	-2.33068	-2.81342	-0.926413	-3.0907	-0.241595	0.534484	-1.23145	-2.69135	-2.29495	-1.08249	-0.968059	-1.13122	-0.742541	-2.93445	-0.202344	-2.41496	-3.00001	-2.83995	-0.6049	0.00414085	0.28903	-0.347998	0.0767694	-3.37747	-2.68394	-2.85992	-2.00124	-0.703005	-3.09576	-3.25109	-2.34051	-3.05555	-2.87304	-1.31085	-3.52843	-2.71403	-2.81376	-1.38359	-2.0891	-2.46817	-3.31246	-2.08455	-3.59026
1.14437	1.83793	1.77079	-0.339668	-0.194493	0.150112	1.06384	1.13326	1.57035	-1.00492	-0.988034	-0.186369	0.562536	1.47558	1.55688	0.703603	0.663979	1.3998	1.10148	1.56373	1.21483	1.29029	0.614483	0.895068	1.59597	1.0099	0.56798	0.738225	0.0624828	0.336307	1.41543	1.36682	1.26844	1.15053	2.16383	0.965357	1.51753	1.93502	1.4744	0.9582	1.29638	0.662714	0.514889	0.557064	0.586474	1.13108	1.67304	0.675585	1.31557	0.791213
4.40099	4.92178	4.86965	4.60591	3.77189	4.60002	4.46442	4.38024	4.68181	3.37544	3.35112	3.78961	4.47246	4.30747	4.67687	4.75562	4.75037	4.2145	4.06777	4.64845	4.8372	4.51992	4.5168	4.01736	4.64637	3.62694	4.21577	4.37622	3.96392	4.13704	4.73286	5.15971	4.88955	5.01429	4.91489	4.30556	4.93278	4.60924	4.31017	4.58392	4.81937	4.50685	4.38351	5.26395	4.45749	4.91124	4.62556	4.59434	4.42837	4.68738
0.594105	-0.122576	-0.219837	-0.452596	-0.812117	-0.308157	-0.198661	0.50473	0.570214	0.434505	-0.593054	-0.260825	0.130271	-0.142114	0.135742	0.144056	0.0952435	0.298967	0.417067	0.427853	0.143462	0.402814	0.0600481	-0.241251	0.341838	0.165765	0.479813	0.220765	-0.355987	-0.233264	0.397435	-0.0787954	0.0544205	0.0201349	-0.0151024	0.210031	0.109913	0.353528	0.570099	-0.0478611	0.364713	-0.249383	-0.365293	0.0135946	0.0202723	0.224708	0.00649166	-0.145591	0.319876	0.315038
-0.657976	0.321263	-0.230709	-0.762476	-3.03177	-1.05366	-0.138513	-0.44451	-0.232916	-1.73655	-2.38514	-1.25564	-0.746366	-0.405651	-0.12267	-0.204907	0.0529327	-0.460839	-0.849585	-0.536137	-0.076951	-0.202261	-0.39337	-1.18233	-0.782934	-0.686939	-0.859015	-0.604282	-3.83119	-0.916515	-0.428962	0.0100327	-0.0532675	-0.0445671	-0.141715	-0.357017	-0.149736	-0.450213	-0.458044	-0.434081	-0.366229	-0.798652	-0.566147	-1.11792	-1.00094	-0.26549	-0.0528402	-0.229967	-0.341135	-0.257905
-0.841163	-2.18469	-2.32236	2.84014	1.27446	-2.5479	-3.45075	-1.23446	-1.01171	-0.468193	-1.05723	-0.85024	-1.03921	-3.15692	-1.3168	-1.28288	-0.982808	-1.9603	-1.07903	-1.02333	-1.03764	-1.55455	-1.46949	-0.218229	-0.364667	-1.93729	-2.49846	0.295548	-0.719864	1.82769	-0.77688	-0.378608	-1.4289	-1.54436	-0.573347	-2.56132	-2.11613	-2.31814	-1.81667	-0.524404	-0.721604	-2.89565	-2.5936	-0.949589	0.132021	-1.05972	-2.29326	-2.7526	-2.57575	-1.42428
2.02748	1.19522	1.1898	0.244166	-0.0742521	0.624907	1.11582	1.54756	1.81746	1.4916	0.579935	1.33152	1.01559	1.21674	1.55801	1.74455	1.55841	1.89365	1.84205	1.67803	1.42781	1.67365	1.36286	1.53276	1.58052	1.80962	2.61071	0.980106	1.07054	1.096	1.92638	1.82725	1.27417	1.66621	1.60789	1.6883	1.63109	1.68716	1.67647	1.55701	1.75023	1.06991	1.38006	1.30972	1.58133	1.60786	1.46853	1.37744	1.67737	2.02915
-3.29146	-2.29584	-2.37653	0.50572	-0.275954	-2.20016	-1.97649	-3.12363	-1.36689	0.456224	-0.701293	0.041008	0.162065	0.00450897	-3.09875	-2.33312	-3.48238	-1.75439	-2.38848	-2.45944	-3.13608	-1.53788	-1.75917	-1.97978	-2.18695	1.01722	1.2922	0.518579	0.634656	1.44579	-3.07394	-3.32678	-2.73693	-1.57887	-3.10386	-2.28068	-2.964	-2.46258	-2.14252	-2.46929	-2.14534	-2.97675	-2.84178	-2.72057	-2.13832	-2.39597	-2.82015	-1.70917	-3.03119	-2.99518
1.01697	0.807824	0.672253	-0.360482	-2.39831	0.557239	0.730844	0.544497	0.587733	0.165801	0.0441418	-0.725578	0.317986	0.653261	0.638498	0.71433	0.94598	0.828019	0.977095	0.976655	0.924887	0.602003	0.576217	1.13471	0.644067	0.663978	0.796981	0.474448	0.0203791	0.203209	0.371242	0.556973	0.479027	0.360552	0.370971	0.856031	0.363358	0.36596	0.266631	0.681931	0.492886	0.560372	-0.036346	0.328256	0.658937	0.536875	0.657411	0.985237	0.618929	0.407935
-0.456604	-2.25038	-1.42833	0.576575	-0.478591	-2.23739	-1.31662	-0.71882	-0.285574	1.87445	0.689761	0.611506	3.17473	-0.550341	-1.57248	-1.25207	-1.05787	-0.387752	-0.714213	-1.028	-1.49481	-0.407445	-1.48841	-1.36012	-0.911564	1.66634	1.94185	1.3504	0.699332	1.1146	-0.997329	-0.811777	-2.00593	-0.828594	-1.16468	-0.959468	-1.52519	-1.21262	-0.477215	-1.23707	-1.24719	-1.45359	-1.15714	-2.69939	-1.35631	-1.6313	-0.869168	-1.58878	-1.069	-1.57456
3.98876	-2.51803	0.778206	4.84647	1.95651	-0.836866	-0.212033	0.36767	4.56962	4.54344	4.83362	4.58044	4.57453	0.62491	1.68245	4.68906	1.27586	5.57639	2.38054	5.68326	1.01271	5.79971	0.394568	4.11241	2.9921	5.78353	4.99178	5.86007	5.49151	5.41076	2.29167	0.821719	1.37975	4.6377	4.99093	5.02737	0.146767	2.40002	1.27918	1.70815	3.20213	0.458667	3.26555	1.48041	3.04447	0.517919	4.05238	-0.584579	4.06377	1.52911
1.63438	1.26685	1.04973	0.837784	0.48181	0.329158	1.04022	1.14589	1.34414	-0.461211	-1.08331	-0.184436	0.68531	1.32613	1.23087	1.27077	1.38043	1.31685	1.34155	1.29451	1.16101	1.28158	0.541907	1.04535	1.09392	0.227718	0.822378	1.07681	-0.0216436	0.6803	1.45176	1.59114	1.48332	1.45695	1.34856	1.11993	1.37969	1.24049	1.35424	1.29102	1.39806	0.377545	1.13156	1.57459	0.880937	1.65242	1.41536	1.51914	1.09681	1.33729
0.145229	1.19629	1.22769	-2.89961	-2.53674	1.5706	0.661481	0.929182	0.520031	0.176373	-0.195424	-2.50516	0.35913	1.14974	0.841351	0.613696	0.720471	0.452453	0.498205	0.378426	0.979636	0.790434	0.563437	-0.0127859	0.293348	0.499387	0.338409	-0.673085	0.586678	-0.0346913	0.448316	0.484988	1.22292	0.754634	0.653851	0.760223	0.995863	0.762702	1.03969	1.03642	0.595275	0.435059	0.463089	0.951276	0.0107813	0.834508	0.963977	1.576	1.22893	0.902698
1.7328	1.73542	1.94452	0	-0.700863	1.67004	0.924622	1.50927	2.02322	-0.49774	-0.840677	-0.301152	0.206479	1.76133	1.68445	1.81559	1.46964	1.43344	1.57104	1.74305	1.62178	1.66993	1.1121	1.26617	1.71405	0.439528	0.662222	0.277809	-0.755497	-0.504579	1.59109	1.8554	1.71516	1.60182	1.70302	1.15209	1.50828	1.47144	1.0454	1.47593	1.73218	1.13405	1.20419	1.56603	1.44201	1.48178	1.5655	1.60279	1.59623	1.48668
-0.59855	0.298528	0.119672	-0.874785	-3.2955	-0.0381842	0.0544758	-0.0230722	0.0347786	-2.34449	-2.60005	-3.74165	-2.69765	-1.08721	-0.0930972	-0.230249	-0.30728	-0.418489	-0.842704	-0.424808	-0.0157957	-0.378216	-0.412024	-1.9244	-0.65773	-2.18817	-1.1069	-2.32632	-2.79963	-3.05088	-0.223242	0.0276403	0.175808	-0.211184	-0.371638	-0.88521	0.288746	-0.0192151	-0.705897	-0.335724	-0.25957	0.093565	-0.0709586	0.50338	-0.544021	0.0761986	-0.545341	0.235507	-0.13025	-0.0378089
4.18583	3.84693	3.95338	3.93194	3.79344	3.67937	3.73176	4.21719	4.34062	4.86061	3.66114	4.28115	5.66239	4.37347	3.66951	3.51179	3.95504	3.96923	3.81342	3.62371	3.63016	3.9341	3.13563	3.08704	3.61245	4.86587	5.46834	4.93668	4.27074	4.56447	3.62423	3.41635	3.85755	3.99777	3.73146	3.66823	3.47718	3.69387	4.02641	3.76682	3.65204	2.96339	3.73237	3.28924	3.49433	3.34131	4.16393	4.26259	4.03028	3.77408
-2.53242	-3.08785	-2.20101	1.09204	-3.31096	-2.70801	-3.28075	-2.44215	-2.1697	1.14728	-2.5872	-2.16336	0.903665	-2.84291	-1.92885	-3.48884	-3.56152	-2.53955	-3.16534	-2.96673	-3.27436	-2.9261	-2.83982	-2.24662	-2.67899	0.939566	1.0882	1.36795	1.59821	1.57968	-2.50831	-2.25624	-2.97876	-3.4276	-2.30726	-3.34572	-2.27348	-3.13735	-3.45231	-2.69334	-1.97419	-1.19305	-2.35958	-2.30028	-2.11677	-2.25148	-2.93906	-3.09137	-2.89184	-2.42207
-2.24432	-1.99901	-2.07825	2.91012	1.17167	1.20734	-2.74575	-3.02546	-1.70968	-1.77643	-1.30708	-1.42131	-2.09211	-2.96373	-2.4275	-2.95488	-2.02266	-2.99869	-0.875615	-1.67923	-2.27149	-1.16082	-1.67388	0.500294	0.0603743	-3.77629	-1.92948	-0.375353	-0.537321	1.07082	-2.45516	-2.0682	-0.720491	-2.65934	-1.57828	-2.63872	-2.67646	-2.20564	-3.14915	-1.18733	-3.34189	-1.70725	-3.20546	-1.87562	-1.06996	-2.86235	-2.67428	-0.0629859	-3.31641	-2.17773
2.44101	-1.50648	-0.718436	1.50957	0.0981627	-3.09837	-1.1064	0.957005	1.81119	-3.51629	-1.74548	-2.8295	-4.3848	1.14381	0.801072	1.77549	1.66585	2.4834	1.22621	2.23121	0.54439	1.9223	-0.738933	1.37281	1.48919	0.655278	-2.41123	-3.22797	-2.68987	-2.98703	1.33589	0.600079	0.0617723	1.14156	1.48407	2.25702	-0.349007	1.9863	1.2375	-0.0455713	1.77138	-1.5903	-0.0724349	-0.0236101	1.36319	0.875943	1.31126	-2.37983	0.910203	1.28449
-3.09016	-3.43216	-2.97616	1.78236	1.4263	-3.00165	-2.69129	-2.37841	-2.79531	0.676654	-1.61282	-3.92334	-2.18032	-2.45283	-2.65671	-2.85853	-1.51805	-2.41699	-2.10968	-3.18657	-4.25546	-2.60073	-3.07254	-2.41542	-2.72186	-2.43318	-3.18973	-0.635445	-1.59983	0.336469	-2.20247	-2.75461	-1.45605	-2.71285	-3.0817	-2.75373	-2.10729	-2.80462	-2.46627	-1.74529	-2.13956	-1.92867	-2.97324	-3.90731	-1.42581	-2.01468	-3.28741	-2.26265	-3.61729	-2.55259
1.06402	1.13546	0.750721	-3.00283	-2.92368	-0.200425	0.920571	1.52221	1.00804	-2.62687	-1.0769	-0.976888	-1.28764	1.32009	1.15819	1.13404	0.961264	0.760715	0.941918	0.531698	1.34973	-0.212951	1.14855	1.27699	1.19706	-0.152158	-3.24117	-2.13186	-2.82826	-3.0897	1.11741	1.08182	0.798322	0.504045	0.573092	1.4092	1.23978	0.887449	0.901137	1.3181	0.8721	-2.50467	1.25615	-2.68892	1.45433	1.50989	0.755378	0.612256	1.18354	1.1323
5.12282	3.63465	4.10866	2.42664	1.76349	3.39585	4.32773	5.08446	4.91415	4.91712	4.11617	4.27346	4.82553	4.26218	4.25605	4.40814	4.43981	4.67684	4.59041	4.44842	4.44059	4.51185	3.67377	3.27631	4.06764	4.48195	4.97441	3.9492	3.61816	3.94024	4.6849	4.42508	4.24904	4.32237	4.31534	4.46836	4.23258	4.43449	4.60656	4.16171	4.48301	3.37997	3.92879	3.92735	4.09241	4.63727	4.58129	4.27687	4.54583	4.87642
1.04618	1.13857	0.183482	4.12785	3.19098	-0.0491304	2.18574	0.550239	1.49664	3.87381	3.29435	3.30089	5.42841	2.00213	0.109621	-2.06012	0.165254	2.63635	-2.6714	1.50646	-0.367407	1.79559	-1.48281	1.37692	0.481036	3.40568	4.39181	4.44861	3.59967	4.13816	-0.382963	-2.94288	-0.119535	1.26869	1.94676	0.846787	0.223268	0.00714922	0.47931	0.766023	0.473327	-0.335762	1.04827	1.72106	0.805384	0.123645	1.36448	1.66689	-2.27605	-2.81075
1.36591	0.178311	0.0715294	3.46054	2.78233	-0.154667	0.193541	0.841772	1.77478	1.24591	0.342898	1.67558	2.23147	1.19757	0.70624	0.666102	0.43961	1.68149	1.32029	1.74595	0.515813	0.944479	0.314309	0.283286	1.28442	1.63778	2.54926	2.60158	1.63797	2.64473	1.02583	0.519616	0.213887	0.861389	1.62567	1.39497	0.563992	1.28674	1.41482	0.235678	1.12708	-0.162649	0.550797	0.230673	0.811617	0.00619411	1.39158	0.388306	0.870284	0.737732
2.15155	1.11706	1.16956	0.541999	0.112166	0.55891	1.37351	1.75382	1.94541	1.62609	1.14018	1.1744	2.44928	1.82495	2.01218	1.54392	1.38978	2.08281	1.67597	2.05485	1.66872	1.8014	1.43319	1.52746	2.01824	2.0422	2.25181	2.04375	1.13451	1.39325	1.68744	1.87345	1.63284	1.65931	2.06485	2.04942	1.72904	1.91067	2.16321	1.70123	1.99896	1.31718	1.55302	0.771359	1.53308	1.47569	2.0693	1.45126	1.82211	1.80706
1.45527	1.23307	1.16958	0.319014	0.433468	0.320428	0.803705	1.16948	1.41524	1.16807	0.33391	-0.000220299	0.786527	0.973634	1.13186	1.60371	1.68102	1.28641	1.63222	1.56263	1.55622	1.52242	1.20758	1.46962	1.27389	1.58626	1.73324	0.468892	0.543204	0.75504	1.66003	1.74753	1.2969	1.45879	1.46327	1.35211	1.37416	1.17001	1.33478	1.62845	1.53856	1.35372	1.01864	0.703326	1.40448	1.26789	1.36616	1.15212	1.6119	1.72644
0.596816	-0.209676	-0.205474	-0.262087	-0.971191	-0.857749	0.146068	0.409798	0.347086	1.47849	0.5402	0.976961	0.872209	-0.00899029	0.254742	0.111316	0.513533	0.413758	0.447912	0.346406	0.412405	0.330447	0.20154	0.486007	0.241656	1.52516	1.63173	0.570524	0.307729	0.707444	0.537368	0.327698	0.163289	0.320826	0.245457	0.398705	0.192302	0.263299	0.584263	0.226919	0.42056	0.0439386	-0.0845828	-0.41774	0.240273	0.358247	0.42716	0.242527	0.317202	0.391605
0.0564194	0.622258	0.511209	0.218234	-0.626412	0.475934	0.525562	0.272463	0.762462	2.05204	0.4036	0.64643	0.393456	0.405501	0.212302	0.241455	0.382599	0.637783	0.300484	0.34397	0.546087	0.49133	-0.159429	-0.765582	0.249415	1.95987	2.4749	0.484726	1.28722	1.11893	0.376834	0.423553	0.554539	0.306472	0.341208	-0.177474	0.290765	0.579847	0.0556302	0.211701	0.320794	0.217036	-0.0509229	0.409071	0.313334	0.132169	0.466766	0.753364	0.218602	0.235965
0.630235	1.1195	1.51225	0.5644	-1.1541	0.220164	0.804967	0.56169	0.707368	-2.5245	-3.16958	-3.06407	-0.785744	1.08958	1.0205	0.191078	0.729993	0.971863	0.580303	0.377068	1.10482	0.692862	-0.413291	-0.000143051	0.329402	-0.856362	-2.57804	-3.24427	-1.21721	-3.16328	0.434778	0.840561	1.18869	0.923344	1.04461	0.485814	1.14988	0.602018	0.454412	-0.302255	0.243504	0.0632696	0.14561	1.61823	0.199203	0.94207	0.902529	1.60372	0.559391	0.471826
1.65205	-0.152645	1.20802	0.355179	-2.62001	-2.78885	-3.15301	0.637746	1.1854	-0.56328	-2.74501	-0.833144	-2.84083	1.03634	1.35406	1.08439	2.11354	0.871268	1.40917	1.28268	1.3521	1.79861	1.46071	1.50354	1.75318	0.351022	-2.94446	0.23572	-0.154883	-0.167931	1.66075	1.45435	1.68521	1.03917	1.61306	1.18241	1.28963	0.315357	0.858037	2.06104	1.94851	0.561806	0.920366	-2.83357	1.24063	1.30493	1.43662	-0.266531	1.17987	1.68171
[truncated: 1,093 more rows]
[truncated: 136 more columns]

## Sheet: 4 - most variable proteins
samples
[truncated: 527 more rows]
[truncated: 104 more columns]

## Sheet: 5 - ExperimentalDesign
Filename	organism	celltype	volume(nL)	LC_instrument	LC_method	MS_instrument	MS_method	Figure
[truncated: 554 more rows]
